# Supplementary material for: Proteomic comparison of epidemic Australian Bordetella pertussis biofilm cells
Source: Microbiol Spectr. 2025 Sep 30;13(11):e01715-25. doi: 10.1128/spectrum.01715-25 (PMC12584666; doi:10.1128/spectrum.01715-25)
Supplement: Supplemental tables — Tables S1 to S4. [file spectrum.01715-25-s0002.xlsx]

## Sheet: Table S1
Supplementary Table S1 MRM-hr peptides measured
Locus	Gene	Product	Peptide sequence	Fragment ion	Precursor m/z	Precursor charge	Product m/z	Product charge	Collision energy
BP2499	dnak	Molecular chaperone DnaK	YSQTFSTADDNQPAVTIK	y11	993.476	2	1171.6	1	36
BP2499	dnak	Molecular chaperone DnaK	YSQTFSTADDNQPAVTIK	y10	993.476	2	1100.56	1	36
BP2499	dnak	Molecular chaperone DnaK	YSQTFSTADDNQPAVTIK	y9	993.476	2	985.531	1	36
BP2499	dnak	Molecular chaperone DnaK	YSQTFSTADDNQPAVTIK	y6	993.476	2	628.403	1	36
BP2499	dnak	Molecular chaperone DnaK	ANSGLSEDEIQR	y10	659.815	2	1133.54	1	24.7
BP2499	dnak	Molecular chaperone DnaK	ANSGLSEDEIQR	y9	659.815	2	1046.51	1	24.7
BP2499	dnak	Molecular chaperone DnaK	ANSGLSEDEIQR	y8	659.815	2	989.49	1	24.7
BP2499	dnak	Molecular chaperone DnaK	ANSGLSEDEIQR	y7	659.815	2	876.406	1	24.7
BP2499	dnak	Molecular chaperone DnaK	ANSGLSEDEIQR	y6	659.815	2	789.374	1	24.7
BP2499	dnak	Molecular chaperone DnaK	ANSGLSEDEIQR	y4	659.815	2	545.304	1	24.7
BP2499	dnak	Molecular chaperone DnaK	DAEANAEEDHR	y9	628.761	2	1070.45	1	23.7
BP2499	dnak	Molecular chaperone DnaK	DAEANAEEDHR	y8	628.761	2	941.407	1	23.7
BP2499	dnak	Molecular chaperone DnaK	DAEANAEEDHR	y7	628.761	2	870.37	1	23.7
BP2499	dnak	Molecular chaperone DnaK	DAEANAEEDHR	y6	628.761	2	756.327	1	23.7
BP2499	dnak	Molecular chaperone DnaK	DAEANAEEDHR	y5	628.761	2	685.29	1	23.7
BP2499	dnak	Molecular chaperone DnaK	DAEANAEEDHR	y2	628.761	2	312.178	1	23.7
BP1198	clpB	ATP-dependent protease, ATPase subunit	GLPQVQGDDNVQVGR	y11	791.403	2	1186.58	1	29.2
BP1198	clpB	ATP-dependent protease, ATPase subunit	GLPQVQGDDNVQVGR	y10	791.403	2	1087.51	1	29.2
BP1198	clpB	ATP-dependent protease, ATPase subunit	GLPQVQGDDNVQVGR	y9	791.403	2	959.454	1	29.2
BP1198	clpB	ATP-dependent protease, ATPase subunit	GLPQVQGDDNVQVGR	y7	791.403	2	787.406	1	29.2
BP1198	clpB	ATP-dependent protease, ATPase subunit	GLPQVQGDDNVQVGR	y6	791.403	2	672.379	1	29.2
BP1198	clpB	ATP-dependent protease, ATPase subunit	GLPQVQGDDNVQVGR	y13	791.403	2	706.35	1	29.2
BP1198	clpB	ATP-dependent protease, ATPase subunit	EAGESDSGKPR	y9	566.765	2	932.443	1	21.6
BP1198	clpB	ATP-dependent protease, ATPase subunit	EAGESDSGKPR	y8	566.765	2	875.422	1	21.6
BP1198	clpB	ATP-dependent protease, ATPase subunit	EAGESDSGKPR	y7	566.765	2	746.379	1	21.6
BP1198	clpB	ATP-dependent protease, ATPase subunit	EAGESDSGKPR	y6	566.765	2	659.347	1	21.6
BP1198	clpB	ATP-dependent protease, ATPase subunit	EAGESDSGKPR	y5	566.765	2	544.32	1	21.6
BP1198	clpB	ATP-dependent protease, ATPase subunit	EAGESDSGKPR	y4	566.765	2	457.288	1	21.6
BP1198	clpB	ATP-dependent protease, ATPase subunit	TQVGAEEIAEVVSR	y11	744.389	2	1159.6	1	27.6
BP1198	clpB	ATP-dependent protease, ATPase subunit	TQVGAEEIAEVVSR	y10	744.389	2	1102.57	1	27.6
BP1198	clpB	ATP-dependent protease, ATPase subunit	TQVGAEEIAEVVSR	y9	744.389	2	1031.54	1	27.6
BP1198	clpB	ATP-dependent protease, ATPase subunit	TQVGAEEIAEVVSR	y8	744.389	2	902.494	1	27.6
BP1198	clpB	ATP-dependent protease, ATPase subunit	TQVGAEEIAEVVSR	y7	744.389	2	773.452	1	27.6
BP1198	clpB	ATP-dependent protease, ATPase subunit	TQVGAEEIAEVVSR	y6	744.389	2	660.368	1	27.6
BP0950	rpsA	30S ribosomal protein S1	LLETLHEGAVVK	y10	654.88	2	1082.58	1	24.6
BP0950	rpsA	30S ribosomal protein S1	LLETLHEGAVVK	y9	654.88	2	953.541	1	24.6
BP0950	rpsA	30S ribosomal protein S1	LLETLHEGAVVK	y8	654.88	2	852.494	1	24.6
BP0950	rpsA	30S ribosomal protein S1	LLETLHEGAVVK	y7	654.88	2	739.41	1	24.6
BP0950	rpsA	30S ribosomal protein S1	LLETLHEGAVVK	y6	654.88	2	602.351	1	24.6
BP0950	rpsA	30S ribosomal protein S1	LLETLHEGAVVK	b5	654.88	2	570.35	1	24.6
BP0950	rpsA	30S ribosomal protein S1	LLETLHEGAVVK	b6	654.88	2	707.409	1	24.6
BP0950	rpsA	30S ribosomal protein S1	LLETLHEGAVVK	b7	654.88	2	836.451	1	24.6
BP0950	rpsA	30S ribosomal protein S1	LLETLHEGAVVK	b8	654.88	2	893.473	1	24.6
BP0950	rpsA	30S ribosomal protein S1	LLETLHEGAVVK	b9	654.88	2	964.51	1	24.6
BP0950	rpsA	30S ribosomal protein S1	LLETLHEGAVVK	b10	654.88	2	1063.58	1	24.6
BP0950	rpsA	30S ribosomal protein S1	QLEGDPFNNFVATHDK	y10	916.434	2	1192.57	1	33.4
BP0950	rpsA	30S ribosomal protein S1	QLEGDPFNNFVATHDK	y9	916.434	2	1045.51	1	33.4
BP0950	rpsA	30S ribosomal protein S1	QLEGDPFNNFVATHDK	y8	916.434	2	931.463	1	33.4
BP0950	rpsA	30S ribosomal protein S1	QLEGDPFNNFVATHDK	y7	916.434	2	817.42	1	33.4
BP0950	rpsA	30S ribosomal protein S1	QLEGDPFNNFVATHDK	y11	916.434	2	645.317	1	33.4
BP0950	rpsA	30S ribosomal protein S1	QLEGDPFNNFVATHDK	b5	916.434	2	543.241	1	33.4
BP0950	rpsA	30S ribosomal protein S1	QLEGDPFNNFVATHDK	b8	916.434	2	901.405	1	33.4
BP0950	rpsA	30S ribosomal protein S1	QLEGDPFNNFVATHDK	b9	916.434	2	1015.45	1	33.4
BP0950	rpsA	30S ribosomal protein S1	QLEGDPFNNFVATHDK	b10	916.434	2	1162.52	1	33.4
BP0950	rpsA	30S ribosomal protein S1	QLEGDPFNNFVATHDK	b5	916.434	2	272.124	1	33.4
BP0950	rpsA	30S ribosomal protein S1	DNAETAETIQR	y9	624.297	2	1018.52	1	23.5
BP0950	rpsA	30S ribosomal protein S1	DNAETAETIQR	y8	624.297	2	947.479	1	23.5
BP0950	rpsA	30S ribosomal protein S1	DNAETAETIQR	y7	624.297	2	818.437	1	23.5
BP0950	rpsA	30S ribosomal protein S1	DNAETAETIQR	y6	624.297	2	717.389	1	23.5
BP0950	rpsA	30S ribosomal protein S1	DNAETAETIQR	y5	624.297	2	646.352	1	23.5
BP0950	rpsA	30S ribosomal protein S1	DNAETAETIQR	y4	624.297	2	517.309	1	23.5
BP0950	rpsA	30S ribosomal protein S1	DNAETAETIQR	b6	624.297	2	602.242	1	23.5
BP0950	rpsA	30S ribosomal protein S1	DNAETAETIQR	b7	624.297	2	731.284	1	23.5
BP0950	rpsA	30S ribosomal protein S1	DNAETAETIQR	b8	624.297	2	832.332	1	23.5
BP0950	rpsA	30S ribosomal protein S1	DNAETAETIQR	b9	624.297	2	945.416	1	23.5
BP0275	petC	Cytochrome C1	SVNAGPSGADYLYTYLR	y10	923.952	2	1234.61	1	33.7
BP0275	petC	Cytochrome C1	SVNAGPSGADYLYTYLR	y9	923.952	2	1177.59	1	33.7
BP0275	petC	Cytochrome C1	SVNAGPSGADYLYTYLR	y8	923.952	2	1106.55	1	33.7
BP0275	petC	Cytochrome C1	SVNAGPSGADYLYTYLR	y7	923.952	2	991.525	1	33.7
BP0275	petC	Cytochrome C1	SVNAGPSGADYLYTYLR	y6	923.952	2	828.461	1	33.7
BP0275	petC	Cytochrome C1	SVNAGPSGADYLYTYLR	y12	923.952	2	709.851	1	33.7
BP0275	petC	Cytochrome C1	SVNAGPSGADYLYTYLR	b5	923.952	2	429.209	1	33.7
BP0275	petC	Cytochrome C1	ELTTVAVHQVEAADGTR	y11	898.96	2	1182.59	1	32.8
BP0275	petC	Cytochrome C1	ELTTVAVHQVEAADGTR	y10	898.96	2	1083.52	1	32.8
BP0275	petC	Cytochrome C1	ELTTVAVHQVEAADGTR	y9	898.96	2	946.459	1	32.8
BP0275	petC	Cytochrome C1	ELTTVAVHQVEAADGTR	y8	898.96	2	818.4	1	32.8
BP0275	petC	Cytochrome C1	ELTTVAVHQVEAADGTR	y7	898.96	2	719.332	1	32.8
BP0275	petC	Cytochrome C1	ELTTVAVHQVEAADGTR	y3	898.96	2	333.188	1	32.8
BP0275	petC	Cytochrome C1	VTTVYDAQGYATAK	y11	744.372	2	1186.57	1	27.6
BP0275	petC	Cytochrome C1	VTTVYDAQGYATAK	y10	744.372	2	1087.51	1	27.6
BP0275	petC	Cytochrome C1	VTTVYDAQGYATAK	y9	744.372	2	924.442	1	27.6
BP0275	petC	Cytochrome C1	VTTVYDAQGYATAK	y8	744.372	2	809.415	1	27.6
BP0275	petC	Cytochrome C1	VTTVYDAQGYATAK	y6	744.372	2	610.32	1	27.6
BP1364		Amino acid ABC transporter substrate-binding protein	WDGLIAGLDVK	y10	593.827	2	1000.57	1	22.5
BP1364		Amino acid ABC transporter substrate-binding protein	WDGLIAGLDVK	y9	593.827	2	885.54	1	22.5
BP1364		Amino acid ABC transporter substrate-binding protein	WDGLIAGLDVK	y7	593.827	2	715.435	1	22.5
BP1364		Amino acid ABC transporter substrate-binding protein	WDGLIAGLDVK	y6	593.827	2	602.351	1	22.5
BP1364		Amino acid ABC transporter substrate-binding protein	WDGLIAGLDVK	y5	593.827	2	531.314	1	22.5
BP1364		Amino acid ABC transporter substrate-binding protein	WDGLIAGLDVK	b5	593.827	2	585.303	1	22.5
BP1364		Amino acid ABC transporter substrate-binding protein	WDGLIAGLDVK	b7	593.827	2	357.184	1	22.5
BP1364		Amino acid ABC transporter substrate-binding protein	NNPELQAAINK	y9	606.323	2	983.552	1	22.9
BP1364		Amino acid ABC transporter substrate-binding protein	NNPELQAAINK	y8	606.323	2	886.499	1	22.9
BP1364		Amino acid ABC transporter substrate-binding protein	NNPELQAAINK	y7	606.323	2	757.457	1	22.9
BP1364		Amino acid ABC transporter substrate-binding protein	NNPELQAAINK	y6	606.323	2	644.373	1	22.9
BP1364		Amino acid ABC transporter substrate-binding protein	NNPELQAAINK	y5	606.323	2	516.314	1	22.9
BP1364		Amino acid ABC transporter substrate-binding protein	NNPELQAAINK	y9	606.323	2	492.28	1	22.9
BP1364		Amino acid ABC transporter substrate-binding protein	NNPELQAAINK	b5	606.323	2	568.273	1	22.9
BP2652		Exported protein	AGLYLADVAVQILDR	y11	808.954	2	1212.69	1	29.8
BP2652		Exported protein	AGLYLADVAVQILDR	y10	808.954	2	1099.61	1	29.8
BP2652		Exported protein	AGLYLADVAVQILDR	y9	808.954	2	1028.57	1	29.8
BP2652		Exported protein	AGLYLADVAVQILDR	y8	808.954	2	913.547	1	29.8
BP2652		Exported protein	AGLYLADVAVQILDR	y7	808.954	2	814.478	1	29.8
BP2652		Exported protein	AGLYLADVAVQILDR	y6	808.954	2	743.441	1	29.8
BP2652		Exported protein	AGLYLADVAVQILDR	b8	808.954	2	803.43	1	29.8
BP2652		Exported protein	AGLYLADVAVQILDR	b9	808.954	2	874.467	1	29.8
BP2652		Exported protein	AGLYLADVAVQILDR	b10	808.954	2	973.535	1	29.8
BP2652		Exported protein	AGLYLADVAVQILDR	b11	808.954	2	1101.59	1	29.8
BP2652		Exported protein	ADGPYLLAK	y7	474.263	2	761.456	1	18.4
BP2652		Exported protein	ADGPYLLAK	y6	474.263	2	704.434	1	18.4
BP2652		Exported protein	ADGPYLLAK	y5	474.263	2	607.381	1	18.4
BP2652		Exported protein	ATSGGVEQTR	y6	503.252	2	689.358	1	19.4
BP2652		Exported protein	ATSGGVEQTR	y5	503.252	2	632.336	1	19.4
BP2652		Exported protein	ATSGGVEQTR	y4	503.252	2	533.268	1	19.4
BP3288	atpD	ATP synthase subunit beta	GMQVAGTGAPISVPVGHGTLGR	y12	1031.55	2	1192.68	1	37.3
BP3288	atpD	ATP synthase subunit beta	GMQVAGTGAPISVPVGHGTLGR	y11	1031.55	2	1079.6	1	37.3
BP3288	atpD	ATP synthase subunit beta	GMQVAGTGAPISVPVGHGTLGR	y10	1031.55	2	992.564	1	37.3
BP3288	atpD	ATP synthase subunit beta	GMQVAGTGAPISVPVGHGTLGR	y9	1031.55	2	893.495	1	37.3
BP3288	atpD	ATP synthase subunit beta	GMQVAGTGAPISVPVGHGTLGR	y13	1031.55	2	645.37	1	37.3
BP3288	atpD	ATP synthase subunit beta	GMQVAGTGAPISVPVGHGTLGR	y9	1031.55	2	447.251	1	37.3
BP3288	atpD	ATP synthase subunit beta	GMQVAGTGAPISVPVGHGTLGR	b9	1031.55	2	773.361	1	37.3
BP3288	atpD	ATP synthase subunit beta	GMQVAGTGAPISVPVGHGTLGR	b11	1031.55	2	983.498	1	37.3
BP3288	atpD	ATP synthase subunit beta	GMQVAGTGAPISVPVGHGTLGR	b12	1031.55	2	1070.53	1	37.3
BP3288	atpD	ATP synthase subunit beta	GMQVAGTGAPISVPVGHGTLGR	b13	1031.55	2	1169.6	1	37.3
BP3288	atpD	ATP synthase subunit beta	GMQVAGTGAPISVPVGHGTLGR	b9	1031.55	2	387.184	1	37.3
BP3288	atpD	ATP synthase subunit beta	GMQVAGTGAPISVPVGHGTLGR	b13	1031.55	2	585.303	1	37.3
BP3288	atpD	ATP synthase subunit beta	MPSAVGYQPTLAEEMGVLQER	y10	1153.56	2	1161.56	1	41.5
BP3288	atpD	ATP synthase subunit beta	MPSAVGYQPTLAEEMGVLQER	y9	1153.56	2	1090.52	1	41.5
BP3288	atpD	ATP synthase subunit beta	MPSAVGYQPTLAEEMGVLQER	y8	1153.56	2	961.477	1	41.5
BP3288	atpD	ATP synthase subunit beta	MPSAVGYQPTLAEEMGVLQER	y7	1153.56	2	832.435	1	41.5
BP3288	atpD	ATP synthase subunit beta	MPSAVGYQPTLAEEMGVLQER	y6	1153.56	2	701.394	1	41.5
BP3288	atpD	ATP synthase subunit beta	MPSAVGYQPTLAEEMGVLQER	b4	1153.56	2	387.17	1	41.5
BP3288	atpD	ATP synthase subunit beta	QLDPQVVGEEHYQVAR	y10	934.468	2	1187.58	1	34
BP3288	atpD	ATP synthase subunit beta	QLDPQVVGEEHYQVAR	y9	934.468	2	1088.51	1	34
BP3288	atpD	ATP synthase subunit beta	QLDPQVVGEEHYQVAR	y8	934.468	2	1031.49	1	34
BP3288	atpD	ATP synthase subunit beta	QLDPQVVGEEHYQVAR	y7	934.468	2	902.448	1	34
BP3288	atpD	ATP synthase subunit beta	QLDPQVVGEEHYQVAR	y13	934.468	2	756.384	1	34
BP3288	atpD	ATP synthase subunit beta	QLDPQVVGEEHYQVAR	b3	934.468	2	357.177	1	34
BP3288	atpD	ATP synthase subunit beta	QLDPQVVGEEHYQVAR	b8	934.468	2	837.446	1	34
BP3288	atpD	ATP synthase subunit beta	QLDPQVVGEEHYQVAR	b9	934.468	2	966.489	1	34
BP3288	atpD	ATP synthase subunit beta	QLDPQVVGEEHYQVAR	b10	934.468	2	1095.53	1	34
BP3288	atpD	ATP synthase subunit beta	QLDPQVVGEEHYQVAR	b11	934.468	2	1232.59	1	34
BP3288	atpD	ATP synthase subunit beta	QLDPQVVGEEHYQVAR	b3	934.468	2	179.092	1	34
BP3615	rplW	50S ribosomal protein L23	NQQVAFR	y3	431.73	2	393.224	1	17
BP3615	rplW	50S ribosomal protein L23	NQQVAFR	b3	431.73	2	371.167	1	17
BP3615	rplW	50S ribosomal protein L23	VVADATKPEIK	y7	585.84	2	786.472	1	22.2
BP3615	rplW	50S ribosomal protein L23	VVADATKPEIK	y6	585.84	2	715.435	1	22.2
BP3615	rplW	50S ribosomal protein L23	VVADATKPEIK	y5	585.84	2	614.387	1	22.2
BP3615	rplW	50S ribosomal protein L23	VVADATKPEIK	y4	585.84	2	486.292	1	22.2
BP3615	rplW	50S ribosomal protein L23	DGQEIDFAEVK	y7	625.799	2	821.44	1	23.6
BP3615	rplW	50S ribosomal protein L23	DGQEIDFAEVK	y6	625.799	2	708.356	1	23.6
BP3615	rplW	50S ribosomal protein L23	DGQEIDFAEVK	y5	625.799	2	593.329	1	23.6
BP3615	rplW	50S ribosomal protein L23	DGQEIDFAEVK	b5	625.799	2	543.241	1	23.6
BP3615	rplW	50S ribosomal protein L23	DGQEIDFAEVK	b6	625.799	2	658.268	1	23.6
BP3615	rplW	50S ribosomal protein L23	DGQEIDFAEVK	b7	625.799	2	805.336	1	23.6
BP3650		Cytochrome C	GAQLYDQGDASR	y9	640.797	2	1024.47	1	24.1
BP3650		Cytochrome C	GAQLYDQGDASR	y8	640.797	2	911.385	1	24.1
BP3650		Cytochrome C	GAQLYDQGDASR	y7	640.797	2	748.322	1	24.1
BP3650		Cytochrome C	GNSVPMHDIADR	y8	656.309	2	954.446	1	24.6
BP3650		Cytochrome C	GNSVPMHDIADR	y7	656.309	2	857.393	1	24.6
BP3650		Cytochrome C	GNSVPMHDIADR	y6	656.309	2	726.353	1	24.6
BP3650		Cytochrome C	GNSVPMHDIADR	y5	656.309	2	589.294	1	24.6
BP3650		Cytochrome C	GNSVPMHDIADR	y4	656.309	2	474.267	1	24.6
BP3650		Cytochrome C	GNSVPMHDIADR	y8	656.309	2	477.727	1	24.6
BP3486	nusB	Transcription antitermination protein NusB	TLLHGVLR	y6	454.787	2	694.436	1	17.8
BP3486	nusB	Transcription antitermination protein NusB	TLLHGVLR	y5	454.787	2	581.352	1	17.8
BP3486	nusB	Transcription antitermination protein NusB	TAEVQAAPR	y7	471.754	2	770.416	1	18.4
BP3486	nusB	Transcription antitermination protein NusB	TAEVQAAPR	y6	471.754	2	641.373	1	18.4
BP3486	nusB	Transcription antitermination protein NusB	TAEVQAAPR	y5	471.754	2	542.305	1	18.4
BP2458	alcC	Alcaligin biosynthesis protein	DIAEESSILNPQVR	y9	785.907	2	1013.57	1	29
BP2458	alcC	Alcaligin biosynthesis protein	DIAEESSILNPQVR	y8	785.907	2	926.542	1	29
BP2458	alcC	Alcaligin biosynthesis protein	DIAEESSILNPQVR	y7	785.907	2	839.51	1	29
BP2458	alcC	Alcaligin biosynthesis protein	DIAEESSILNPQVR	y4	785.907	2	499.299	1	29
BP2458	alcC	Alcaligin biosynthesis protein	IAAYQQAHPQR	y8	428.227	2	1027.51	1	14.1
BP2458	alcC	Alcaligin biosynthesis protein	IAAYQQAHPQR	y7	428.227	2	864.443	1	14.1
BP2458	alcC	Alcaligin biosynthesis protein	IAAYQQAHPQR	y6	428.227	2	736.385	1	14.1
BP2458	alcC	Alcaligin biosynthesis protein	IAAYQQAHPQR	y5	428.227	2	608.326	1	14.1
BP2458	alcC	Alcaligin biosynthesis protein	IAAYQQAHPQR	y4	428.227	2	537.289	1	14.1
BP2458	alcC	Alcaligin biosynthesis protein	IAAYQQAHPQR	y3	428.227	2	400.23	1	14.1
BP2924		Exported protein	VDYQGNAWK	y7	540.759	2	866.416	1	20.7
BP2924		Exported protein	VDYQGNAWK	y6	540.759	2	703.352	1	20.7
BP2924		Exported protein	VDYQGNAWK	y5	540.759	2	575.294	1	20.7
BP2924		Exported protein	SPTSPTGFGQLEAFK	y11	783.894	2	1194.62	1	28.9
BP2924		Exported protein	SPTSPTGFGQLEAFK	y9	783.894	2	996.515	1	28.9
BP2924		Exported protein	SPTSPTGFGQLEAFK	y8	783.894	2	939.493	1	28.9
BP2924		Exported protein	SPTSPTGFGQLEAFK	y7	783.894	2	792.425	1	28.9

## Sheet: Table S2
Supplementary Table S2 Proteins identified in biofilm cells of B. pertussis L1423 (SNP cluster I) and L1191 (SNP cluster II) strains using TMT-MS. L1423 and L1191 intensity values are normalised to the pooled sample. Columns for gene, accession number, locus, functional category and predicted location have been added.
Gene	Protein	Accession	Locus	Functional category	Location	L1423	L1191	Fold Change(L1423/L1191)	t-Test (BH corrected p-value)
gidB	rRNA small subunit methyltransferase G	NP_878921.1	BP0002	cell division	Unknown	1.183	1.108	1.068	0.997485
parA	ParA family protein	NP_878922.1	BP0003	cell division	Cytoplasmic	0.837	0.775	1.08	0.990069
parB	chromosome partitioning protein ParB	NP_878924.1	BP0005	cell division	Cytoplasmic	0.895	0.839	1.067	0.997485
tuf	elongation factor Tu	NP_878925.1	BP0007	macromolecule synthesis/modification	Cytoplasmic	1.111	1.188	0.936	0.997485
secE	protein translocase subunit SecE	NP_878926.1	BP0008	transport/binding proteins	CytoplasmicMembrane	1.08	1.038	1.041	0.997485
nusG	transcription termination/antitermination protein NusG	NP_878927.1	BP0009	macromolecule synthesis/modification	Cytoplasmic	0.82	0.89	0.921	0.99455
rplK	50S ribosomal protein L11	NP_878928.1	BP0010	ribosome constituents	Cytoplasmic	0.965	0.837	1.153	0.669562
rplA	50S ribosomal protein L1	NP_878929.1	BP0011	ribosome constituents	Cytoplasmic	1.042	0.87	1.198	0.400851
rplJ	50S ribosomal protein L10	NP_878930.1	BP0013	ribosome constituents	Cytoplasmic	1.109	0.917	1.21	0.326715
rplL	50S ribosomal protein L7/L12	NP_878931.1	BP0014	ribosome constituents	Unknown	0.81	0.797	1.016	0.997485
rpoB	DNA-directed RNA polymerase subunit beta	NP_878932.1	BP0015	macromolecule synthesis/modification	Cytoplasmic	1.092	1.076	1.014	0.997485
rpoC	DNA-directed RNA polymerase subunit beta'	NP_878933.1	BP0016	macromolecule synthesis/modification	Cytoplasmic	1.153	1.11	1.039	0.997485
-	lipoprotein	NP_878934.1	BP0017	unknown	Unknown	1.306	1.376	0.949	0.997485
glyQ	glycine--tRNA ligase subunit alpha	NP_878947.1	BP0033	macromolecule synthesis/modification	Cytoplasmic	1.009	1.074	0.939	0.997485
glyS	glycine--tRNA ligase subunit beta	NP_878948.1	BP0034	macromolecule synthesis/modification	Cytoplasmic	1.026	1.105	0.928	0.997485
-	acyltransferase	NP_878950.1	BP0036	miscellaneous	CytoplasmicMembrane	1.048	1.071	0.979	0.997485
gloA	lactoylglutathione lyase	NP_878952.1	BP0038	central/intermediary metabolism	Cytoplasmic	1.048	0.93	1.127	0.73071
def	peptide deformylase	NP_878953.1	BP0039	macromolecule synthesis/modification	Cytoplasmic	0.833	0.924	0.901	0.975061
-	exported protein	NP_878955.1	BP0043	cell surface	Unknown	0.906	0.878	1.032	0.997485
metX	homoserine O-acetyltransferase	NP_878958.1	BP0047	amino acid biosynthesis	Unknown	0.801	0.866	0.925	0.997485
-	hypothetical protein BP0048	NP_878959.1	BP0048	conserved hypothetical	Cytoplasmic	1.037	1.19	0.871	0.680775
htpG	chaperone protein HtpG	NP_878979.1	BP0074	cell processes	Cytoplasmic	1.026	1.16	0.885	0.800212
-	glutathione S-transferase	NP_878980.1	BP0075	miscellaneous	Cytoplasmic	0.913	0.961	0.95	0.997485
ampD	N-acetylmuramoyl-L-alanine amidase	NP_878981.1	BP0076	macromolecule degradation	Cytoplasmic	0.952	0.904	1.052	0.997485
ffh	signal recognition particle protein	NP_878984.1	BP0079	transport/binding proteins	CytoplasmicMembrane	1.158	1.375	0.843	0.561256
bplL	lipopolysaccharide biosynthesis protein	NP_878986.1	BP0082	cell surface	CytoplasmicMembrane	0.847	0.839	1.01	0.997485
bplH	glycosyl transferase family protein	NP_878988.1	BP0086	cell surface	Unknown	0.997	1.105	0.902	0.99455
bplD	UDP-N-acetylglucosamine 2-epimerase	NP_878992.1	BP0090	cell surface	Cytoplasmic	1.107	1.069	1.036	0.997485
bplC	lipopolysaccharide biosynthesis protein	NP_878993.1	BP0091	cell surface	Cytoplasmic	0.987	0.892	1.106	0.871086
bplA	oxidoreductase	NP_878995.1	BP0093	cell surface	Unknown	1.008	0.96	1.049	0.997485
rfaC	heptosyltransferase	NP_878996.1	BP0094	cell surface	Cytoplasmic	0.955	0.89	1.073	0.997485
kdtA	3-deoxy-D-manno-octulosonic-acid transferase	NP_878997.1	BP0095	cell surface	CytoplasmicMembrane	1.214	1.436	0.846	0.701215
baf	pantothenate kinase	NP_878999.1	BP0097	regulation	Cytoplasmic	0.968	0.998	0.97	0.997485
birA	biotin--protein ligase	NP_879000.1	BP0098	cofactor biosynthesis	Cytoplasmic	0.923	0.998	0.925	0.997485
-	integral membrane protein	NP_879001.1	BP0099	cell surface	CytoplasmicMembrane	0.937	0.983	0.953	0.997485
-	ABC transporter ATP-binding protein	NP_879002.1	BP0100	transport/binding proteins	CytoplasmicMembrane	0.836	0.802	1.042	0.997485
-	hypothetical protein BP0101B	NP_879004.1	BP0101B	conserved hypothetical	Unknown	0.999	1.013	0.987	0.997485
-	penicillin-binding protein	NP_879005.1	BP0102	cell surface	CytoplasmicMembrane	0.953	1.123	0.849	0.559587
-	class IV aminotransferase	NP_879006.1	BP0103	miscellaneous	Cytoplasmic	1.086	1.056	1.029	0.997485
lipB	octanoyltransferase	NP_879008.1	BP0105	cofactor biosynthesis	Cytoplasmic	1.284	1.131	1.135	0.737375
lipA	lipoyl synthase	NP_879009.1	BP0106	cofactor biosynthesis	Cytoplasmic	1.006	1.058	0.951	0.997485
rfbC	dTDP-4-dehydrorhamnose 3,5-epimerase	NP_879010.1	BP0107	cell surface	Cytoplasmic	0.995	0.929	1.071	0.997485
rfbD	dTDP-4-dehydrorhamnose reductase	NP_879011.1	BP0108	cell surface	Cytoplasmic	0.917	0.872	1.052	0.997485
rfbB	dTDP-glucose 4,6-dehydratase	NP_879012.1	BP0109	cell surface	#N/A	0.934	1.035	0.903	0.892125
metC	cystathionine beta-lyase	NP_879014.1	BP0112	amino acid biosynthesis	Cytoplasmic	0.994	1.062	0.936	0.997485
argS	arginine--tRNA ligase	NP_879017.1	BP0115	macromolecule synthesis/modification	Cytoplasmic	0.99	0.976	1.015	0.997485
-	hypothetical protein BP0116	NP_879018.1	BP0116	unknown	Unknown	0.727	0.876	0.83	0.400851
-	hypothetical protein BP0117	NP_879019.1	BP0117	unknown	Unknown	1.18	1.455	0.811	0.264643
-	sugar ABC transporter ATP-binding protein	NP_879024.1	BP0122	transport/binding proteins	Cytoplasmic	0.846	0.836	1.012	0.997485
-	3\',5\'-cyclic adenosine monophosphate phosphodiesterase CpdA	NP_879025.1	BP0123	small molecule degradation	#N/A	1.161	1.282	0.905	0.997485
leuA	2-isopropylmalate synthase	NP_879030.1	BP0131	amino acid biosynthesis	Cytoplasmic	0.966	0.943	1.024	0.997485
-	membrane protein	NP_879031.1	BP0132	cell surface	CytoplasmicMembrane	1.154	1.061	1.087	0.975061
ilvA	threonine dehydratase	NP_879036.1	BP0139	amino acid biosynthesis	Cytoplasmic	0.785	0.8	0.981	0.997485
-	iron-sulfur binding oxidase	NP_879037.1	BP0141	miscellaneous	Cytoplasmic	1.005	1.018	0.987	0.997485
serA	D-3-phosphoglycerate dehydrogenase	NP_879048.1	BP0155	amino acid biosynthesis	Cytoplasmic	0.978	1.179	0.829	0.475971
phoR	phosphate regulon sensor protein	NP_879052.1	BP0159	regulation	CytoplasmicMembrane	0.93	0.893	1.041	0.997485
phoB	phosphate regulon transcriptional regulatory protein	NP_879053.1	BP0160	regulation	Cytoplasmic	0.83	0.767	1.082	0.985191
ubiE	ubiquinone/menaquinone biosynthesis C-methyltransferase	NP_879054.1	BP0161	cofactor biosynthesis	Cytoplasmic	0.893	0.868	1.028	0.997485
-	membrane protein	NP_879055.1	BP0162	cell surface	CytoplasmicMembrane	0.784	0.829	0.946	0.997485
ubiB	ubiquinone biosynthesis protein UbiB	NP_879057.1	BP0164	cofactor biosynthesis	CytoplasmicMembrane	0.957	0.894	1.071	0.997485
-	exported protein	NP_879060.1	BP0169	cell surface	Unknown	0.926	1.041	0.889	0.895173
rhlE	ATP-dependent RNA helicase	NP_879061.1	BP0170	macromolecule synthesis/modification	Cytoplasmic	0.99	1.075	0.92	0.997485
prfC	peptide chain release factor 3	NP_879063.1	BP0172	macromolecule synthesis/modification	Cytoplasmic	0.846	0.894	0.945	0.997485
bfr	bacterioferritin	NP_879065.1	BP0174	adaptation	Cytoplasmic	0.909	0.768	1.184	0.407453
-	lipoprotein	NP_879067.1	BP0177	cell surface	Unknown	0.754	0.841	0.897	0.901971
-	lipoprotein	NP_879068.1	BP0178	unknown	Unknown	1.058	1.092	0.969	0.997485
metG	methionine--tRNA ligase	NP_879070.1	BP0180	macromolecule synthesis/modification	Cytoplasmic	0.989	0.97	1.02	0.997485
-	iron sulfur binding protein	NP_879072.1	BP0182	miscellaneous	CytoplasmicMembrane	0.789	0.777	1.015	0.997485
-	exported protein	NP_879074.1	BP0184	cell surface	OuterMembrane	0.894	0.934	0.957	0.997485
dcd	deoxycytidine triphosphate deaminase	NP_879075.1	BP0185	central/intermediary metabolism	Cytoplasmic	0.955	0.92	1.038	0.997485
-	hypothetical protein BP0189	NP_879078.1	BP0189	unknown	Cytoplasmic	0.962	1.031	0.933	0.997485
-	Orn/Arg/Lys decarboxylase	NP_879079.1	BP0190	small molecule degradation	Cytoplasmic	1.019	1.034	0.986	0.997485
sodA	superoxide dismutase	NP_879082.1	BP0193	protection responses	Periplasmic	1.18	1.139	1.035	0.997485
gcvT	glycine cleavage system aminomethyltransferase	NP_879084.1	BP0195	small molecule degradation	Cytoplasmic	0.96	0.822	1.167	0.559587
gcvH	glycine cleavage system protein H	NP_879085.1	BP0196	small molecule degradation	Unknown	0.722	0.833	0.866	0.681402
gcvP	glycine dehydrogenase	NP_879086.1	BP0197	small molecule degradation	Cytoplasmic	0.838	0.788	1.064	0.997485
-	GntR family transcriptional regulator	NP_879087.1	BP0198	regulation	Cytoplasmic	0.827	0.975	0.847	0.648685
-	hypothetical protein BP0199	NP_879088.1	BP0199	conserved hypothetical	Cytoplasmic	1.155	0.665	1.737	1.06273e-08
-	restriction endonuclease	NP_879092.1	BP0204	macromolecule synthesis/modification	Cytoplasmic	0.928	0.983	0.944	0.997485
-	exported protein	NP_879093.1	BP0205	cell surface	Unknown	1.084	1.112	0.975	0.997485
thiC	phosphomethylpyrimidine synthase	NP_879094.1	BP0206	cofactor biosynthesis	Unknown	1.078	1.018	1.059	0.997485
-	aldehyde dehydrogenase	NP_879095.1	BP0207	miscellaneous	Unknown	0.948	0.949	0.998	0.997485
-	oxidoreductase	NP_879096.1	BP0208	miscellaneous	Cytoplasmic	0.965	0.916	1.053	0.997485
-	acetyltransferase	NP_879101.1	BP0213	miscellaneous	Unknown	0.739	0.917	0.807	0.306429
-	7-cyano-7-deazaguanine synthase	NP_879102.1	BP0214	conserved hypothetical	Cytoplasmic	1.106	1.079	1.026	0.997485
sphB1	autotransporter subtilisin-like protease	NP_879104.1	BP0216	pathogenicity	Unknown	1.077	0.981	1.098	0.924411
-	3-hydroxybutyryl-CoA dehydrogenase	NP_879105.1	BP0217	small molecule degradation	Cytoplasmic	0.891	1.096	0.813	0.273241
-	short-chain dehydrogenase	NP_879107.1	BP0219	miscellaneous	Cytoplasmic	1.306	1.273	1.026	0.997485
-	transcriptional regulator	NP_879108.1	BP0220	regulation	Cytoplasmic	0.938	0.864	1.086	0.975061
catI	3-oxoadipate CoA-transferase subunit A	NP_879109.1	BP0221	small molecule degradation	Cytoplasmic	1.01	0.93	1.086	0.985191
catJ	3-oxoadipate CoA-transferase subunit B	NP_879110.1	BP0222	small molecule degradation	Cytoplasmic	1.095	0.987	1.11	0.871086
-	hypothetical protein BP0224	NP_879112.1	BP0224	conserved hypothetical	Unknown	0.815	0.947	0.861	0.648685
psiF	phosphate starvation-inducible protein	NP_879115.1	BP0227	adaptation	Unknown	1.054	0.928	1.136	0.73071
-	GntR family transcriptional regulator	NP_879119.1	BP0233	regulation	Cytoplasmic	0.758	0.74	1.024	0.997485
pcnB	poly(A) polymerase	NP_879124.1	BP0239	macromolecule synthesis/modification	Cytoplasmic	0.947	0.94	1.007	0.997485
-	hypothetical protein BP0240	NP_879125.1	BP0240	conserved hypothetical	Cytoplasmic	1.089	1.103	0.987	0.999812
-	hypothetical protein BP0241	NP_879126.1	BP0241	conserved hypothetical	Cytoplasmic	1.145	1.097	1.044	0.997485
purM	phosphoribosylformylglycinamidine cyclo-ligase	NP_879127.1	BP0242	ribonucleotide biosynthesis	Cytoplasmic	0.898	0.93	0.965	0.997485
miaA	tRNA dimethylallyltransferase	NP_879128.1	BP0243	macromolecule synthesis/modification	Unknown	0.922	1.171	0.788	0.20005
mutL	DNA mismatch repair protein MutL	NP_879129.1	BP0244	macromolecule synthesis/modification	Cytoplasmic	0.984	1.069	0.92	0.997485
fumC	fumarate hydratase	NP_879133.1	BP0248	energy metabolism	Cytoplasmic	1.051	1.182	0.89	0.837383
-	exported protein	NP_879135.1	BP0250	cell surface	Unknown	0.726	0.736	0.987	0.997485
ggt	gamma-glutamyltranspeptidase	NP_879137.1	BP0252	cofactor biosynthesis	Periplasmic	0.899	1.069	0.841	0.481865
-	hypothetical protein BP0258	NP_879141.1	BP0258	conserved hypothetical	Cytoplasmic	1.129	1.197	0.943	0.997485
cydA	cytochrome D ubiquinol oxidase subunit I	NP_879142.1	BP0259	energy metabolism	CytoplasmicMembrane	0.959	0.962	0.997	0.999812
cydB	cytochrome D ubiquinol oxidase subunit II	NP_879143.1	BP0260	energy metabolism	CytoplasmicMembrane	0.819	0.884	0.926	0.997485
-	ABC transporter ATP-binding protein	NP_879145.1	BP0262	transport/binding proteins	CytoplasmicMembrane	0.796	0.772	1.032	0.997485
-	ABC transporter ATP-binding protein	NP_879146.1	BP0263	transport/binding proteins	CytoplasmicMembrane	1.133	1.233	0.919	0.997485
sspA	stringent starvation protein A	NP_879154.1	BP0274	adaptation	Cytoplasmic	1.011	0.996	1.016	0.997485
petC	cytochrome C1	NP_879155.1	BP0275	energy metabolism	CytoplasmicMembrane	1.274	0.56	2.275	2.25857e-15
petB	cytochrome B	NP_879156.1	BP0276	energy metabolism	CytoplasmicMembrane	0.855	0.501	1.707	4.57197e-09
petA	ubiquinol-cytochrome C reductase iron-sulfur subunit	NP_879157.1	BP0277	energy metabolism	CytoplasmicMembrane	1.506	0.496	3.034	2.25857e-15
mscL	large-conductance mechanosensitive channel	NP_879158.1	BP0278	adaptation	CytoplasmicMembrane	1.013	1.066	0.95	0.997485
-	hypothetical protein BP0279	NP_879159.1	BP0279	conserved hypothetical	Cytoplasmic	0.97	0.953	1.017	0.997485
degQ	protease	NP_879160.1	BP0280	macromolecule degradation	Periplasmic	0.88	0.939	0.937	0.997485
ilvD	dihydroxy-acid dehydratase	NP_879169.1	BP0289	amino acid biosynthesis	Cytoplasmic	0.94	0.962	0.977	0.997485
-	LysR family transcriptional regulator	NP_879171.1	BP0291	regulation	Cytoplasmic	1.023	0.968	1.057	0.997485
-	ABC transporter substrate-binding protein	NP_879179.1	BP0301	transport/binding proteins	Unknown	0.932	0.939	0.993	0.997485
hemL	glutamate-1-semialdehyde 2,1-aminomutase	NP_879190.1	BP0315	cofactor biosynthesis	Cytoplasmic	0.974	0.972	1.002	0.997485
thiD	phosphomethylpyrimidine kinase	NP_879192.1	BP0317	cofactor biosynthesis	Unknown	1.244	1.111	1.12	0.791088
apaH	bis(5\'-nucleosyl)-tetraphosphatase	NP_879199.1	BP0324	central/intermediary metabolism	Cytoplasmic	0.865	0.889	0.973	0.997485
-	membrane protein	NP_879200.1	BP0325	cell surface	CytoplasmicMembrane	1.064	1.058	1.005	0.997485
-	exported protein	NP_879209.1	BP0334	cell surface	Unknown	0.858	0.893	0.961	0.997485
alkB	alkylated DNA repair protein	NP_879213.1	BP0340	macromolecule synthesis/modification	CytoplasmicMembrane	0.878	0.838	1.047	0.997485
hmuV	hemin importer ATP-binding protein HmuV	NP_879216.1	BP0343	adaptation	CytoplasmicMembrane	1.71	1.426	1.199	0.293442
bhuT	hemin binding protein	NP_879218.1	BP0345	adaptation	Periplasmic	0.882	1.037	0.851	0.73071
bhuS	hemin transport protein	NP_879219.1	BP0346	adaptation	Cytoplasmic	1.198	1.299	0.922	0.997485
bhuR	outer membrane heme receptor	NP_879220.1	BP0347	pathogenicity	OuterMembrane	1.349	1.142	1.181	0.400851
-	GntR family transcriptional regulator	NP_879229.1	BP0356	regulation	Cytoplasmic	0.916	0.922	0.993	0.997485
-	hypothetical protein BP0359	NP_879232.1	BP0359	conserved hypothetical	Cytoplasmic	1.062	0.97	1.096	0.891698
-	extracellular solute-binding protein	NP_879236.1	BP0363	transport/binding proteins	Cytoplasmic	0.761	0.781	0.974	0.997485
gdhA	glutamate dehydrogenase	NP_879240.1	BP0368	amino acid biosynthesis	Unknown	0.995	0.936	1.063	0.997485
-	endonuclease	NP_879241.1	BP0369	macromolecule synthesis/modification	Cytoplasmic	1.097	0.96	1.143	0.669562
pyrE	orotate phosphoribosyltransferase	NP_879242.1	BP0370	ribonucleotide biosynthesis	Cytoplasmic	0.883	0.967	0.913	0.975061
gatB	aspartyl/glutamyl-tRNA amidotransferase subunit B	NP_879243.1	BP0371	macromolecule synthesis/modification	Unknown	1.021	1.022	0.999	0.999611
gatA	aspartyl/glutamyl-tRNA amidotransferase subunit A	NP_879244.1	BP0372	macromolecule synthesis/modification	Cytoplasmic	1.077	1.017	1.058	0.997485
gatC	aspartyl/glutamyl-tRNA amidotransferase subunit C	NP_879245.1	BP0373	macromolecule synthesis/modification	Cytoplasmic	0.991	0.976	1.016	0.997485
mreB	cell shape-determining protein MreB	NP_879246.1	BP0374	cell surface	Cytoplasmic	0.996	1.017	0.979	0.997485
mreC	cell shape-determining protein MreC	NP_879247.1	BP0375	cell surface	Unknown	0.965	0.979	0.986	0.997485
mrdA	penicillin-binding protein 2	NP_879249.1	BP0377	cell surface	CytoplasmicMembrane	0.793	0.901	0.88	0.897315
ldh	L-lactate dehydrogenase	NP_879251.1	BP0379	energy metabolism	Cytoplasmic	1.19	1.288	0.924	0.997485
-	sodium sulfate symporter	NP_879252.1	BP0380	transport/binding proteins	CytoplasmicMembrane	1.198	1.152	1.04	0.997485
slmA	nucleoid occlusion protein	NP_879253.1	BP0381	regulation	Cytoplasmic	0.83	0.883	0.94	0.997485
argB	acetylglutamate kinase	NP_879255.1	BP0383	amino acid biosynthesis	Cytoplasmic	1.119	1.132	0.989	0.997485
-	exported protein	NP_879256.1	BP0385	cell surface	CytoplasmicMembrane	0.456	0.478	0.954	0.997485
-	thioredoxin	NP_879257.1	BP0386	cofactor biosynthesis	CytoplasmicMembrane	1.037	0.749	1.384	0.0055028
-	exported protein	NP_879258.1	BP0387	cell surface	Periplasmic	0.884	0.898	0.984	0.997485
-	tetrapyrrole methylase	NP_879260.1	BP0390	miscellaneous	Unknown	1.1	1.082	1.017	0.997485
-	exported protein	NP_879270.1	BP0403	cell surface	Unknown	1.066	1.085	0.982	0.997485
-	universal stress protein	NP_879275.1	BP0410	adaptation	Unknown	1.135	1.173	0.967	0.997485
-	LysR family transcriptional regulator	NP_879283.1	BP0419	regulation	Cytoplasmic	0.901	0.951	0.947	0.997485
-	GntR family transcriptional regulator	NP_879291.1	BP0428	regulation	Cytoplasmic	0.994	0.992	1.001	0.997485
-	delta-1-pyrroline-5-carboxylate dehydrogenase	NP_879292.1	BP0429	amino acid biosynthesis	Cytoplasmic	0.756	0.833	0.908	0.993528
-	LysR family transcriptional regulator	NP_879299.1	BP0437	regulation	Cytoplasmic	0.773	1.011	0.764	0.034123
-	hypothetical protein BP0438	NP_879300.1	BP0438	conserved hypothetical	Cytoplasmic	0.835	0.837	0.997	0.997485
-	MerR family transcriptional regulator	NP_879302.1	BP0441	regulation	Cytoplasmic	0.917	0.924	0.992	0.997485
accA	biotin carboxylase	NP_879307.1	BP0449	fatty acid metabolism	Cytoplasmic	1.123	1.009	1.113	0.836311
-	hypothetical protein BP0450	NP_879308.1	BP0450	conserved hypothetical	Unknown	0.88	0.828	1.063	0.997485
argD	acetylornithine transaminase	NP_879309.1	BP0451	small molecule degradation	Cytoplasmic	1.019	0.967	1.054	0.997485
-	exported protein	NP_879310.1	BP0452	cell surface	Unknown	0.918	0.918	1	0.997485
-	exported protein	NP_879312.1	BP0454	cell surface	Unknown	0.669	0.756	0.885	0.800212
hemC	heme receptor	NP_879314.1	BP0456	pathogenicity	OuterMembrane	1.649	1.841	0.895	0.870906
-	membrane protein	NP_879316.1	BP0459	cell surface	CytoplasmicMembrane	1.016	1.062	0.957	0.997485
topB	DNA topoisomerase III	NP_879317.1	BP0460	macromolecule synthesis/modification	Cytoplasmic	0.971	0.914	1.062	0.997485
-	exported protein	NP_879318.1	BP0461	conserved hypothetical	CytoplasmicMembrane	0.893	0.881	1.014	0.997485
idnO	gluconate 5-dehydrogenase	NP_879321.1	BP0464	small molecule degradation	Cytoplasmic	0.741	0.878	0.844	0.661767
-	aldehyde dehydrogenase	NP_879322.1	BP0465	miscellaneous	Cytoplasmic	1.083	1.149	0.943	0.997485
-	choloylglycine hydrolase	NP_879330.1	BP0474	small molecule degradation	Unknown	1.284	1.47	0.873	0.803671
rne	ribonuclease E	NP_879331.1	BP0475	macromolecule synthesis/modification	Cytoplasmic	1.119	1.014	1.103	0.901971
-	hydrolase	NP_879333.1	BP0478	miscellaneous	Cytoplasmic	1.038	1.023	1.014	0.997485
-	sulfite oxidase subunit YedY	NP_879334.1	BP0479	conserved hypothetical	Unknown	0.912	0.919	0.992	0.997485
lldD	L-lactate dehydrogenase	NP_879338.1	BP0484	energy metabolism	Cytoplasmic	1.032	0.9	1.147	0.691984
-	amidase	NP_879340.1	BP0487	macromolecule degradation	Cytoplasmic	0.869	0.779	1.116	0.837383
gyrB	DNA gyrase subunit B	NP_879342.1	BP0489	macromolecule synthesis/modification	Cytoplasmic	0.969	0.97	0.999	0.998337
dnaN	DNA polymerase III subunit beta	NP_879343.1	BP0490	macromolecule synthesis/modification	Cytoplasmic	0.949	0.954	0.995	0.997485
dnaA	chromosomal replication initiation protein DnaA	NP_879344.1	BP0491	macromolecule synthesis/modification	Cytoplasmic	0.973	0.939	1.035	0.997485
-	membrane protein insertase YidC	NP_879348.1	BP0495	cell surface	CytoplasmicMembrane	1.034	0.96	1.078	0.997485
-	LysR family transcriptional regulator	NP_879350.1	BP0498	regulation	Cytoplasmic	1.063	1.016	1.046	0.997485
-	hypothetical protein BP0499	NP_879351.1	BP0499	pathogenicity	Unknown	0.819	0.804	1.018	0.997485
-	hypothetical protein BP0500	NP_879352.1	BP0500	pathogenicity	OuterMembrane	0.962	1.092	0.881	0.759692
-	integrase	NP_879354.1	BP0502	phage-related or transposon-related	Cytoplasmic	0.868	0.896	0.968	0.997485
-	hypothetical protein BP0505	NP_879357.1	BP0505	phage-related or transposon-related	Unknown	0.831	1.018	0.816	0.288204
-	hypothetical protein BP0506	NP_879358.1	BP0506	unknown	Cytoplasmic	1.182	1.269	0.931	0.997485
-	glutathione S-transferase	NP_879370.1	BP0519	miscellaneous	Cytoplasmic	1.012	0.923	1.096	0.892131
-	hypothetical protein BP0521	NP_879372.1	BP0521	conserved hypothetical	Unknown	0.79	1.057	0.747	0.0162978
-	autotransporter	NP_879378.1	BP0529	pathogenicity	Unknown	0.704	0.747	0.943	0.997485
-	carboxymuconolactone decarboxylase	NP_879384.1	BP0535	miscellaneous	Unknown	1.022	1.077	0.949	0.997485
-	transcriptional regulator	NP_879389.1	BP0541	regulation	Cytoplasmic	0.891	0.952	0.935	0.997485
rimO	ribosomal protein S12 methylthiotransferase RimO	NP_879393.1	BP0545	conserved hypothetical	Cytoplasmic	1.019	0.953	1.07	0.997485
-	lysine decarboxylase	NP_879395.1	BP0547	small molecule degradation	Cytoplasmic	0.98	1.133	0.865	0.737375
-	hypothetical protein BP0548	NP_879396.1	BP0548	unknown	Unknown	0.95	0.981	0.969	0.997485
fmt	methionyl-tRNA formyltransferase	NP_879399.1	BP0551	macromolecule synthesis/modification	Cytoplasmic	0.729	0.788	0.925	0.997485
def	peptide deformylase	NP_879400.1	BP0552	macromolecule synthesis/modification	Cytoplasmic	0.939	0.881	1.066	0.997485
smf	hypothetical protein BP0555	NP_879403.1	BP0555	conserved hypothetical	Unknown	1.22	1.287	0.948	0.997485
hmgcL	hydroxymethylglutaryl-CoA lyase	NP_879404.1	BP0556	small molecule degradation	Cytoplasmic	0.834	0.89	0.936	0.997485
-	amino acid ABC transporter substrate-binding protein	NP_879406.1	BP0558	transport/binding proteins	Periplasmic	0.698	0.856	0.816	0.288204
-	aminotransferase	NP_879407.1	BP0559	miscellaneous	Cytoplasmic	0.961	0.926	1.038	0.997485
-	exported protein	NP_879408.1	BP0561	cell surface	Periplasmic	0.889	0.868	1.024	0.997485
-	two component system sensor histidine kinase	NP_879418.1	BP0571	regulation	CytoplasmicMembrane	0.921	1.015	0.908	0.924411
PlrR	two component system response regulator	NP_879419.1	BP0572	regulation	Cytoplasmic	1.019	1.026	0.993	0.997485
trkA	Trk system potassium uptake protein	NP_879420.1	BP0573	transport/binding proteins	CytoplasmicMembrane	0.993	1.018	0.975	0.997485
-	exported protein	NP_879433.1	BP0589	cell surface	Unknown	0.748	0.902	0.829	0.335537
-	glutamate--cysteine ligase	NP_879442.1	BP0598	conserved hypothetical	Cytoplasmic	1.007	1.069	0.942	0.997485
-	hypothetical protein BP0599	NP_879443.1	BP0599	conserved hypothetical	Unknown	0.932	0.933	0.998	0.997485
gpsA	glycerol-3-phosphate dehydrogenase	NP_879446.1	BP0603	central/intermediary metabolism	Unknown	1.062	1.114	0.953	0.997485
secB	protein translocase subunit SecB	NP_879447.1	BP0604	transport/binding proteins	Cytoplasmic	0.923	0.894	1.032	0.997485
grxC	glutaredoxin 3	NP_879448.1	BP0605	cofactor biosynthesis	Unknown	0.923	1.001	0.922	0.997485
-	hypothetical protein BP0606	NP_879449.1	BP0606	conserved hypothetical	Cytoplasmic	1.064	0.99	1.074	0.997485
gpmA	2,3-bisphosphoglycerate-dependent phosphoglycerate mutase	NP_879450.1	BP0607	energy metabolism	Cytoplasmic	0.974	0.988	0.987	0.997485
-	peptidase	NP_879451.1	BP0608	macromolecule degradation	OuterMembrane	0.843	0.98	0.86	0.669562
ctpA	carboxy-terminal processing protease	NP_879452.1	BP0609	macromolecule degradation	CytoplasmicMembrane	0.721	0.739	0.975	0.997485
-	transcriptional regulator	NP_879456.1	BP0613	regulation	Cytoplasmic	1.096	1.073	1.022	0.997485
-	TetR family transcriptional regulator	NP_879459.1	BP0617	regulation	Cytoplasmic	1.022	1.215	0.842	0.424758
-	substrate-CoA ligase	NP_879465.1	BP0624	miscellaneous	Cytoplasmic	0.993	0.987	1.006	0.997485
-	acyl-CoA dehydrogenase	NP_879466.1	BP0625	miscellaneous	Cytoplasmic	0.934	0.974	0.959	0.997485
-	enoyl-CoA hydratase/isomerase	NP_879467.1	BP0627	miscellaneous	Cytoplasmic	0.913	0.912	1.002	0.997485
-	pyruvate dehydrogenase component E1 subunit beta	NP_879468.1	BP0628	miscellaneous	Cytoplasmic	1.13	1.177	0.961	0.997485
pdhA	pyruvate dehydrogenase component E1 subunit alpha	NP_879469.1	BP0629	miscellaneous	Cytoplasmic	1.275	1.27	1.004	0.997485
-	transcriptional regulator	NP_879470.1	BP0630	regulation	Cytoplasmic	0.886	0.904	0.981	0.997485
-	zinc-binding dehydrogenase	NP_879496.1	BP0659	miscellaneous	Cytoplasmic	0.931	0.867	1.075	0.997485
-	hypothetical protein BP0663	NP_879500.1	BP0663	conserved hypothetical	Unknown	0.925	0.907	1.019	0.997485
-	exported protein	NP_879501.1	BP0664	cell surface	Cytoplasmic	0.737	0.856	0.86	0.664442
glmS	glucosamine--fructose-6-phosphate aminotransferase	NP_879503.1	BP0666	central/intermediary metabolism	Cytoplasmic	1.006	0.984	1.023	0.997485
-	AsnC family transcription regulator	NP_879504.1	BP0667	regulation	Cytoplasmic	0.978	0.987	0.991	0.997485
-	bifunctional enoyl-CoA hydratase/3-hydroxyacyl-CoA dehydrogenase	NP_879506.1	BP0669	small molecule degradation	Cytoplasmic	1.246	1.348	0.925	0.997485
-	acyl-CoA dehydrogenase	NP_879507.1	BP0670	miscellaneous	Cytoplasmic	1.085	1.202	0.903	0.963577
-	acetyl-CoA synthetase	NP_879509.1	BP0672	small molecule degradation	Cytoplasmic	0.966	0.998	0.967	0.997485
hemA	glutamyl-tRNA reductase	NP_879514.1	BP0677	cofactor biosynthesis	Cytoplasmic	1.069	1.009	1.06	0.997485
prfA	peptide chain release factor 1	NP_879515.1	BP0678	macromolecule synthesis/modification	Cytoplasmic	0.842	0.953	0.884	0.870906
-	glutaredoxin	NP_879517.1	BP0680	conserved hypothetical	Unknown	1.063	0.998	1.065	0.997485
-	3-octaprenyl-4-hydroxybenzoate carboxy-lyase	NP_879518.1	BP0681	miscellaneous	Cytoplasmic	1.005	0.949	1.059	0.997485
-	4,5-dihydroxyphthalate decarboxylase	NP_879520.1	BP0683	small molecule degradation	Cytoplasmic	0.772	0.72	1.071	0.997485
-	lipoprotein	NP_879524.1	BP0689	cell surface	Unknown	1.147	1.17	0.98	0.997485
-	nucleotide-binding protein	NP_879525.1	BP0690	conserved hypothetical	Unknown	0.948	1.034	0.917	0.985191
-	HPr kinase/phosphorylase	NP_879527.1	BP0693	regulation	Cytoplasmic	0.925	0.929	0.996	0.997485
rpoP	nitrogen regulatory IIA protein	NP_879528.1	BP0694	regulation	Cytoplasmic	0.937	0.926	1.011	0.997485
-	ABC transporter ATP-binding protein	NP_879529.1	BP0697	transport/binding proteins	Cytoplasmic	0.881	0.914	0.963	0.997485
-	exported protein	NP_879530.1	BP0698	cell surface	Unknown	0.802	0.973	0.824	0.309202
-	hydrolase	NP_879532.1	BP0700	miscellaneous	Cytoplasmic	1.041	1.059	0.984	0.997485
-	hypothetical protein BP0701	NP_879533.1	BP0701	conserved hypothetical	Cytoplasmic	1.124	1.262	0.891	0.870906
purT	phosphoribosylglycinamide formyltransferase 2	NP_879534.1	BP0702	ribonucleotide biosynthesis	CytoplasmicMembrane	0.997	1.024	0.974	0.997485
-	hypothetical protein BP0707	NP_879537.1	BP0707	conserved hypothetical	Unknown	0.99	0.994	0.996	0.997485
aspS	aspartate--tRNA ligase	NP_879539.1	BP0709	macromolecule synthesis/modification	Cytoplasmic	1.105	1.037	1.066	0.997485
-	phospholipase	NP_879541.1	BP0711	miscellaneous	CytoplasmicMembrane	0.913	0.914	0.999	0.997485
-	integrase	YP_008691073.1	BP0716	pseudogenes	Cytoplasmic	0.918	0.921	0.997	0.997485
-	carboxyvinyl-carboxyphosphonate phosphorylmutase	NP_879543.1	BP0718	central/intermediary metabolism	Cytoplasmic	0.862	0.929	0.928	0.997485
-	aminotransferase	NP_879545.1	BP0721	central/intermediary metabolism	Cytoplasmic	0.853	0.916	0.931	0.997485
-	ABC transporter ATP-binding protein	NP_879547.1	BP0723	transport/binding proteins	CytoplasmicMembrane	0.962	0.909	1.059	0.997485
-	transcriptional regulator	NP_879551.1	BP0727	regulation	Cytoplasmic	0.9	0.898	1.003	0.997485
nspC	carboxynorspermidine/carboxyspermidine decarboxylase	NP_879554.1	BP0731	central/intermediary metabolism	Cytoplasmic	0.856	0.943	0.907	0.902939
-	exported protein	NP_879555.1	BP0732	cell surface	Unknown	0.957	0.969	0.988	0.997485
-	transcriptional regulator	NP_879564.1	BP0744	regulation	Periplasmic	0.982	1.059	0.927	0.997485
proB	glutamate 5-kinase	NP_879566.2	BP0746	amino acid biosynthesis	Cytoplasmic	0.766	0.729	1.05	0.997485
obgE	GTPase Obg	NP_879567.1	BP0747	miscellaneous	Unknown	0.987	1.1	0.898	0.870906
rpmA	50S ribosomal protein L27	NP_879568.1	BP0748	ribosome constituents	Cytoplasmic	1.056	0.775	1.363	0.00662063
rplU	50S ribosomal protein L21	NP_879569.1	BP0749	ribosome constituents	Cytoplasmic	1.086	0.932	1.165	0.609397
ispB	octaprenyl-diphosphate synthase	NP_879571.1	BP0751	cofactor biosynthesis	Cytoplasmic	0.997	1.03	0.968	0.997485
cyaC	cyclolysin-activating lysine-acyltransferase	NP_879577.1	BP0758	pathogenicity	Unknown	0.781	0.859	0.909	0.997485
cyaA	bifunctional hemolysin-adenylate cyclase	NP_879578.1	BP0760	pathogenicity	Extracellular	1.029	0.962	1.069	0.997485
cyaB	cyclolysin secretion/procession ATP-binding protein	NP_879579.1	BP0761	pathogenicity	CytoplasmicMembrane	0.924	1.09	0.848	0.667464
-	GntR family transcriptional regulator	NP_879593.1	BP0776	regulation	Cytoplasmic	0.855	0.949	0.901	0.99455
-	Zinc-binding dehydrogenase	NP_879594.1	BP0777	miscellaneous	Cytoplasmic	0.919	0.985	0.933	0.997485
-	hypothetical protein BP0779	NP_879596.1	BP0779	unknown	Cytoplasmic	0.831	0.926	0.897	0.963577
-	exported protein	NP_879599.1	BP0782	cell surface	Unknown	1.059	1.471	0.72	0.0227421
-	dioxygenase	NP_879600.1	BP0783	miscellaneous	Cytoplasmic	0.797	0.852	0.935	0.997485
ilvB	acetolactate synthase large subunit	NP_879601.1	BP0784	miscellaneous	Cytoplasmic	0.939	1.06	0.885	0.891698
-	mechanosensitive channel protein	NP_879602.1	BP0785	cell surface	CytoplasmicMembrane	1.004	1.028	0.977	0.997485
ilvI	acetolactate synthase large subunit	NP_879604.1	BP0789	amino acid biosynthesis	Cytoplasmic	1.01	0.995	1.015	0.997485
ilvH	acetolactate synthase small subunit	NP_879605.1	BP0790	amino acid biosynthesis	Cytoplasmic	1.026	1.096	0.936	0.997485
ilvC	ketol-acid reductoisomerase	NP_879606.1	BP0791	amino acid biosynthesis	Cytoplasmic	1.057	0.951	1.112	0.870906
pssA	CDP-diacylglycerol--serine O-phosphatidyltransferase	NP_879607.1	BP0792	macromolecule synthesis/modification	CytoplasmicMembrane	1.068	1.044	1.023	0.997485
-	lipoprotein	NP_879608.1	BP0793	cell surface	Unknown	1.071	1.008	1.063	0.997485
rpsO	30S ribosomal protein S15	NP_879609.1	BP0794	ribosome constituents	Cytoplasmic	1.202	1.165	1.032	0.997485
pnp	polyribonucleotide nucleotidyltransferase	NP_879610.1	BP0795	macromolecule degradation	Cytoplasmic	1.266	1.118	1.133	0.737375
-	zinc-binding dehydrogenase	NP_879615.1	BP0800	miscellaneous	Cytoplasmic	0.881	0.862	1.022	0.997485
tpiA	triosephosphate isomerase	NP_879616.1	BP0801	energy metabolism	Cytoplasmic	0.827	0.824	1.004	0.997485
-	exported protein	NP_879621.1	BP0807	cell surface	Unknown	0.565	0.706	0.8	0.288204
-	short-chain dehydrogenase	NP_879625.1	BP0813	miscellaneous	Cytoplasmic	0.967	0.919	1.052	0.997485
metC	cystathionine beta-lyase	NP_879627.1	BP0815	amino acid biosynthesis	Cytoplasmic	0.711	0.818	0.87	0.800601
-	exported protein	NP_879629.1	BP0817	cell surface	Unknown	1.095	1.268	0.863	0.680775
-	exported protein	NP_879631.1	BP0819	cell surface	Unknown	0.981	1.006	0.975	0.997485
hyuA	hydantoin utilization protein A	NP_879634.1	BP0822	amino acid biosynthesis	Cytoplasmic	0.978	0.945	1.035	0.997485
-	transcriptional regulator	NP_879635.1	BP0823	regulation	Cytoplasmic	0.831	0.83	1	0.997485
-	azurin	NP_879636.1	BP0824	energy metabolism	Periplasmic	0.808	0.622	1.299	0.0565849
-	transcriptional regulator	NP_879641.1	BP0829	conserved hypothetical	Cytoplasmic	0.968	0.892	1.086	0.975061
betT	high-affinity choline transport protein	NP_879643.1	BP0831	adaptation	CytoplasmicMembrane	0.845	0.78	1.083	0.975061
-	outer membrane porin protein	NP_879650.1	BP0840	cell surface	OuterMembrane	0.959	1.022	0.938	0.997485
nuoA	NADH-quinone oxidoreductase subunit A	NP_879651.1	BP0841	energy metabolism	CytoplasmicMembrane	1.021	0.978	1.044	0.997485
nuoB	NADH-quinone oxidoreductase subunit B	NP_879652.1	BP0842	energy metabolism	CytoplasmicMembrane	1.15	0.862	1.334	0.0229413
nuoC	NADH-quinone oxidoreductase subunit C	NP_879653.1	BP0843	energy metabolism	Cytoplasmic	0.906	0.861	1.052	0.997485
nuoD	NADH-quinone oxidoreductase subunit D	NP_879654.1	BP0844	energy metabolism	Cytoplasmic	0.939	0.82	1.145	0.693089
nuoE	NADH-quinone oxidoreductase subunit E	NP_879655.1	BP0845	energy metabolism	Cytoplasmic	0.965	0.927	1.04	0.997485
nuoF	NADH-quinone oxidoreductase subunit F	NP_879656.1	BP0846	energy metabolism	Cytoplasmic	0.937	0.848	1.106	0.892125
nuoG	NADH-quinone oxidoreductase subunit G	NP_879657.1	BP0847	energy metabolism	Cytoplasmic	0.921	0.833	1.106	0.891698
nuoH	NADH-quinone oxidoreductase subunit H	NP_879658.1	BP0848	energy metabolism	CytoplasmicMembrane	0.967	0.747	1.294	0.0489242
nuoI	NADH-quinone oxidoreductase subunit I	NP_879659.1	BP0849	energy metabolism	Cytoplasmic	0.992	0.917	1.081	0.986846
nuoJ	NADH-quinone oxidoreductase subunit J	NP_879660.1	BP0850	energy metabolism	CytoplasmicMembrane	1.019	0.916	1.112	0.870906
nuoL	NADH-quinone oxidoreductase subunit L	NP_879662.1	BP0852	energy metabolism	CytoplasmicMembrane	0.946	0.79	1.197	0.400851
bfrD	TonB-dependent receptor BfrD	NP_879666.1	BP0856	pathogenicity	OuterMembrane	1.134	1.122	1.011	0.997485
fabG	3-ketoacyl-ACP reductase	NP_879669.1	BP0859	miscellaneous	Cytoplasmic	1.239	1.26	0.984	0.997485
serB	phosphoserine phosphatase	NP_879673.1	BP0863	amino acid biosynthesis	Cytoplasmic	0.948	0.934	1.015	0.997485
mfd	transcription-repair coupling factor	NP_879674.1	BP0864	macromolecule synthesis/modification	Cytoplasmic	0.999	0.947	1.055	0.997485
ispD	2-C-methyl-D-erythritol 4-phosphate cytidylyltransferase	NP_879675.1	BP0865	cofactor biosynthesis	Cytoplasmic	0.533	0.602	0.884	0.902939
fbp	fructose-1,6-bisphosphatase	NP_879678.1	BP0868	central/intermediary metabolism	Cytoplasmic	1.003	1.056	0.95	0.997485
pepN	aminopeptidase	NP_879679.1	BP0869	macromolecule degradation	Unknown	0.926	0.954	0.971	0.997485
-	exported protein	NP_879680.1	BP0870	cell surface	Unknown	0.946	1.098	0.862	0.673012
tpm	thiopurine S-methyltransferase	NP_879683.1	BP0873	central/intermediary metabolism	Cytoplasmic	0.964	1.038	0.929	0.997485
-	lipoprotein	NP_879686.1	BP0876	cell surface	Unknown	0.899	0.976	0.921	0.997485
-	GntR family transcriptional regulator	NP_879695.1	BP0888	regulation	Cytoplasmic	0.829	0.89	0.932	0.997485
-	hypothetical protein BP0892	NP_879698.1	BP0892	unknown	Unknown	1.093	0.97	1.127	0.791088
pmi	mannose-6-phosphate isomerase	NP_879700.1	BP0894	small molecule degradation	Unknown	1.083	1.164	0.93	0.997485
-	oxidoreductase	NP_879706.1	BP0900	miscellaneous	Cytoplasmic	1.02	1.025	0.995	0.997485
-	oxidoreductase	NP_879707.1	BP0901	miscellaneous	Cytoplasmic	1.107	1.108	0.999	0.998337
-	membrane protein	NP_879709.1	BP0903	cell surface	CytoplasmicMembrane	1.382	1.24	1.115	0.837383
mrcA	penicillin-binding protein 1A	NP_879711.1	BP0905	cell surface	Extracellular	1.216	1.006	1.21	0.370812
-	peptidase	NP_879712.1	BP0906	macromolecule degradation	Unknown	1.029	1.125	0.915	0.976064
-	membrane protein	NP_879731.1	BP0929	cell surface	CytoplasmicMembrane	0.98	0.939	1.043	0.997485
-	phage-like protein	NP_879738.1	BP0937	phage-related or transposon-related	Cytoplasmic	1.066	1.252	0.851	0.691984
ompA	outer membrane protein A	NP_879744.1	BP0943	cell surface	OuterMembrane	1.069	0.996	1.073	0.997485
gyrA	DNA gyrase subunit A	NP_879745.1	BP0944	macromolecule synthesis/modification	Cytoplasmic	1.139	1.002	1.136	0.73071
serC	phosphoserine aminotransferase	NP_879746.1	BP0945	amino acid biosynthesis	Cytoplasmic	1.048	0.936	1.12	0.836311
pheA	bifunctional chorismate mutase/prephenate dehydratase	NP_879747.1	BP0946	amino acid biosynthesis	Cytoplasmic	0.96	1.038	0.925	0.997485
tyrA	prephenate dehydrogenase	NP_879748.1	BP0947	amino acid biosynthesis	Unknown	0.801	0.844	0.949	0.997485
aroA	3-phosphoshikimate 1-carboxyvinyltransferase	NP_879749.1	BP0948	amino acid biosynthesis	Cytoplasmic	0.983	1	0.983	0.997485
cmk	cytidylate kinase	NP_879750.1	BP0949	central/intermediary metabolism	Cytoplasmic	1.055	1.011	1.044	0.997485
rpsA	30S ribosomal protein S1	NP_879751.2	BP0950	ribosome constituents	Cytoplasmic	1.006	1.047	0.961	0.997485
ihfB	integration host factor subunit beta	NP_879752.1	BP0951	macromolecule synthesis/modification	Cytoplasmic	0.989	1.095	0.903	0.975061
-	membrane protein	NP_879754.1	BP0953	cell surface	Cytoplasmic	0.955	0.988	0.966	0.997485
rfaE	ADP-heptose synthase	NP_879755.1	BP0954	macromolecule synthesis/modification	Cytoplasmic	0.891	1.054	0.846	0.538399
rfaD	ADP-L-glycero-D-manno-heptose-6-epimerase	NP_879756.1	BP0955	macromolecule synthesis/modification	Cytoplasmic	1.064	0.921	1.156	0.669562
cysM	cysteine synthase B	NP_879759.1	BP0958	amino acid biosynthesis	Cytoplasmic	0.889	1.026	0.866	0.681402
-	histone deacetylase family protein	NP_879761.1	BP0960	miscellaneous	Cytoplasmic	0.996	0.986	1.01	0.997485
etfB	electron transfer flavoprotein subunit beta	NP_879762.1	BP0961	energy metabolism	Cytoplasmic	1.072	1.344	0.797	0.169959
etfA	electron transfer flavoprotein subunit alpha	NP_879763.1	BP0962	energy metabolism	Unknown	1.152	1.412	0.815	0.288204
-	acyl-CoA dehydrogenase	NP_879764.1	BP0964	miscellaneous	Cytoplasmic	0.963	0.967	0.996	0.997485
-	antioxidant protein	NP_879765.1	BP0965	protection responses	Cytoplasmic	1.163	1.106	1.052	0.997485
sbp	sulfate-binding protein	NP_879766.1	BP0966	transport/binding proteins	Periplasmic	0.657	0.787	0.835	0.427913
cysD	sulfate adenylyltransferase subunit 2	NP_879768.1	BP0970A	central/intermediary metabolism	Cytoplasmic	0.97	0.848	1.145	0.669562
rplS	50S ribosomal protein L19	NP_879772.1	BP0975	ribosome constituents	Cytoplasmic	0.997	0.781	1.277	0.0894141
-	oxidoreductase	NP_879774.1	BP0977	miscellaneous	Cytoplasmic	0.892	0.933	0.956	0.997485
-	chorismate pyruvate-lyase	NP_879776.1	BP0981	conserved hypothetical	Unknown	0.884	0.907	0.975	0.997485
-	LysR family transcriptional regulator	NP_879778.1	BP0983	regulation	Cytoplasmic	0.662	0.755	0.876	0.81291
acrB	acriflavine resistance protein B	NP_879779.1	BP0985	protection responses	CytoplasmicMembrane	1.088	1.102	0.988	0.997485
-	exported protein	NP_879782.1	BP0988	cell surface	CytoplasmicMembrane	1.02	1.019	1.001	0.997485
prlC	oligopeptidase A	NP_879783.1	BP0989	macromolecule degradation	Cytoplasmic	0.985	1.048	0.94	0.997485
folD	bifunctional methylenetetrahydrofolate dehydrogenase/methenyltetrahydrofolate cyclohydrolase	NP_879784.1	BP0990	cofactor biosynthesis	Cytoplasmic	0.98	1.052	0.932	0.997485
-	two component system response regulator	NP_879785.1	BP0991	regulation	Cytoplasmic	1.03	1.187	0.868	0.691984
-	tw-component sensor kinase	NP_879786.1	BP0992	regulation	CytoplasmicMembrane	0.854	0.802	1.065	0.997485
aceE	pyruvate dehydrogenase component E1	NP_879787.1	BP0993	energy metabolism	Cytoplasmic	1.026	0.972	1.055	0.997485
aceF	pyruvate dehydrogenase complex dihydrolipoamide acetyltransferase	NP_879788.1	BP0994	energy metabolism	Cytoplasmic	1.125	1.105	1.018	0.997485
lpdA	dihydrolipoamide dehydrogenase	NP_879789.1	BP0995	energy metabolism	Cytoplasmic	1.061	1.063	0.998	0.999812
-	rRNA small subunit methyltransferase E	NP_879792.1	BP0998	conserved hypothetical	Cytoplasmic	1.307	1.326	0.986	0.997485
tktA	transketolase	NP_879793.1	BP0999	small molecule degradation	Cytoplasmic	1.023	1.053	0.971	0.997485
gap	glyceraldehyde-3-phosphate dehydrogenase	NP_879794.1	BP1000	energy metabolism	Cytoplasmic	0.991	1.083	0.915	0.975061
pgk	phosphoglycerate kinase	NP_879795.1	BP1001	energy metabolism	Cytoplasmic	1.005	1.147	0.876	0.73071
fabI	enoyl-ACP reductase	NP_879796.1	BP1002	fatty acid metabolism	CytoplasmicMembrane	0.775	0.857	0.904	0.985191
ackA	acetate kinase	NP_879797.1	BP1003	small molecule degradation	Cytoplasmic	0.969	1.032	0.938	0.997485
-	phosphate acetyltransferase	NP_879798.1	BP1004	miscellaneous	Unknown	1.123	1.112	1.01	0.997485
-	hypothetical protein BP1005	NP_879799.1	BP1005	conserved hypothetical	Unknown	1.013	1.024	0.989	0.997485
cbpA	curved DNA-binding protein	NP_879803.1	BP1011	cell processes	Cytoplasmic	1.028	1.225	0.839	0.432911
-	hypothetical protein BP1012	NP_879804.1	BP1012	conserved hypothetical	Cytoplasmic	0.978	1.026	0.954	0.997485
-	exported protein	NP_879807.1	BP1016	cell surface	Unknown	0.869	0.949	0.916	0.975061
-	aldo/keto reductase	NP_879824.1	BP1036	miscellaneous	Cytoplasmic	1.008	1.166	0.864	0.654076
corC	magnesium and cobalt efflux protein	NP_879825.1	BP1038	transport/binding proteins	CytoplasmicMembrane	1.099	1.041	1.056	0.997485
-	PhoH-like protein	NP_879827.1	BP1040	miscellaneous	Cytoplasmic	0.922	0.955	0.965	0.997485
-	tRNA-2-methylthio-N(6)-dimethylallyladenosine synthase	NP_879828.1	BP1041	conserved hypothetical	Cytoplasmic	1.029	0.966	1.066	0.997485
secF	protein translocase subunit SecF	NP_879830.1	BP1045	transport/binding proteins	CytoplasmicMembrane	0.993	0.988	1.005	0.997485
secD	protein translocase subunit SecD	NP_879831.1	BP1046	transport/binding proteins	CytoplasmicMembrane	1.079	0.975	1.107	0.891698
-	secreted protein	NP_879832.1	BP1047	cell surface	CytoplasmicMembrane	1.115	0.919	1.213	0.309202
queA	S-adenosylmethionine--tRNA ribosyltransferase-isomerase	NP_879835.1	BP1050	macromolecule synthesis/modification	Cytoplasmic	0.816	0.822	0.993	0.997485
upp	uracil phosphoribosyltransferase	NP_879837.1	BP1052	central/intermediary metabolism	Cytoplasmic	1.08	1.206	0.895	0.870906
prn	pertactin autotransporter	NP_879839.1	BP1054	pathogenicity	OuterMembrane	1.197	1.126	1.064	0.997485
cysG	siroheme synthase	NP_879840.1	BP1055	cofactor biosynthesis	Cytoplasmic	0.895	0.793	1.129	0.738112
-	membrane protein	NP_879842.1	BP1057	cell surface	Unknown	1.21	1.297	0.933	0.997485
-	hypothetical protein BP1059	NP_879844.1	BP1059	unknown	Unknown	1.053	0.997	1.056	0.997485
ubiD	3-octaprenyl-4-hydroxybenzoate carboxy-lyase	NP_879845.1	BP1060	cofactor biosynthesis	Cytoplasmic	0.952	1.053	0.904	0.948992
-	hypothetical protein BP1063	NP_879848.1	BP1063	conserved hypothetical	Unknown	0.921	0.867	1.062	0.997485
maeB	NADP-dependent malic enzyme	NP_879849.1	BP1064	central/intermediary metabolism	Cytoplasmic	1.169	1.136	1.029	0.997485
-	hypothetical protein BP1066	NP_879850.1	BP1066	conserved hypothetical	Cytoplasmic	0.844	0.89	0.948	0.997485
pstB	phosphate transporter ATP-binding protein PstB	NP_879852.1	BP1068	central/intermediary metabolism	CytoplasmicMembrane	1.036	0.927	1.117	0.841299
ppk	polyphosphate kinase	NP_879856.1	BP1072	central/intermediary metabolism	CytoplasmicMembrane	1.07	1.068	1.001	0.997485
ppx	exopolyphosphatase	NP_879857.1	BP1073	central/intermediary metabolism	Cytoplasmic	1.115	1.226	0.909	0.931353
glmM	phosphoglucosamine mutase	NP_879859.1	BP1075	central/intermediary metabolism	Cytoplasmic	1.132	1.14	0.993	0.997485
folP	dihydropteroate synthase	NP_879860.1	BP1076	cofactor biosynthesis	Cytoplasmic	0.884	0.892	0.991	0.997485
ftsH	ATP-dependent zinc metalloprotease FtsH	NP_879861.1	BP1077	cell division	CytoplasmicMembrane	1.03	1.048	0.983	0.997485
rrmJ	rRNA large subunit methyltransferase E	NP_879862.1	BP1078	macromolecule synthesis/modification	Cytoplasmic	0.946	1.008	0.939	0.997485
-	hypothetical protein BP1079	NP_879863.1	BP1079	conserved hypothetical	Cytoplasmic	1.847	2.494	0.741	0.0640738
thrB	homoserine kinase	NP_879866.1	BP1084	amino acid biosynthesis	Cytoplasmic	0.919	0.846	1.087	0.932331
-	tRNA-dihydrouridine synthase A	NP_879867.1	BP1085	conserved hypothetical	Cytoplasmic	0.906	0.842	1.075	0.99455
-	hypothetical protein BP1087	NP_879869.1	BP1087	conserved hypothetical	Unknown	0.933	0.979	0.952	0.997485
-	membrane protein	NP_879870.1	BP1088	cell surface	CytoplasmicMembrane	1.064	1.036	1.027	0.997485
-	hypothetical protein BP1090	NP_879872.1	BP1090	conserved hypothetical	Cytoplasmic	0.853	0.818	1.042	0.997485
-	two component system response regulator	NP_879873.1	BP1091	regulation	Cytoplasmic	1.047	1.004	1.043	0.997485
-	two component system sensor histidine kinase	NP_879874.1	BP1092	regulation	CytoplasmicMembrane	0.942	1.036	0.91	0.948992
lysS	lysine--tRNA ligase	NP_879883.1	BP1102	macromolecule synthesis/modification	Cytoplasmic	1.037	1.085	0.956	0.997485
-	short chain dehydrogenase	NP_879884.1	BP1103	miscellaneous	Cytoplasmic	0.891	0.962	0.926	0.997485
prfB	peptide chain release factor 2	NP_879885.1	BP1104	macromolecule synthesis/modification	Cytoplasmic	0.858	0.845	1.016	0.997485
recJ	single-stranded-DNA-specific exonuclease	NP_879886.1	BP1105	macromolecule synthesis/modification	Unknown	1.014	1.034	0.981	0.997485
lolC	lipoprotein releasing system transmembrane protein	NP_879888.1	BP1107	transport/binding proteins	CytoplasmicMembrane	0.891	0.946	0.942	0.997485
lolD	lipoprotein releasing system ATP-binding protein	NP_879889.1	BP1108	transport/binding proteins	CytoplasmicMembrane	1.065	1.084	0.983	0.997485
bipA	outer membrane ligand binding protein	NP_879893.1	BP1112	pathogenicity	OuterMembrane	0.965	0.981	0.984	0.997485
-	hydrolase	NP_879894.1	BP1115	miscellaneous	Unknown	0.977	1.005	0.972	0.997485
fim2	serotype 2 fimbrial subunit	NP_879898.1	BP1119	pathogenicity	Extracellular	1.861	0.561	3.319	2.25857e-15
maeB	NADP-dependent malic enzyme	NP_879899.1	BP1120	central/intermediary metabolism	Cytoplasmic	1.098	1.011	1.086	0.985191
sucA	2-oxoglutarate dehydrogenase complex subunit E1	NP_879903.1	BP1124	energy metabolism	Cytoplasmic	1.316	1.402	0.939	0.997485
odhB	2-oxoglutarate dehydrogenase complex subunit dihydrolipoamide succinyltransferase	NP_879904.1	BP1125	energy metabolism	Cytoplasmic	1.066	1.222	0.872	0.704639
odhL	2-oxoglutarate dehydrogenase complex subunit dihydrolipoamide dehydrogenase	NP_879905.1	BP1126	energy metabolism	Cytoplasmic	0.971	0.966	1.005	0.997485
-	hypothetical protein BP1127	NP_879906.1	BP1127	conserved hypothetical	Cytoplasmic	0.916	0.997	0.919	0.997485
trpS	tryptophan--tRNA ligase	NP_879919.1	BP1143	macromolecule synthesis/modification	Cytoplasmic	0.982	1.051	0.934	0.997485
tex	transcription accessory protein	NP_879920.1	BP1144	macromolecule synthesis/modification	Cytoplasmic	1.008	0.95	1.06	0.997485
-	outer membrane protein assembly factor	NP_879922.1	BP1146	cell surface	OuterMembrane	0.956	0.979	0.976	0.997485
rluD	ribosomal large subunit pseudouridine synthase D	NP_879923.1	BP1147	macromolecule synthesis/modification	Cytoplasmic	0.692	0.879	0.788	0.228665
phbC	poly-beta-hydroxybutyrate polymerase	NP_879925.1	BP1149	central/intermediary metabolism	Cytoplasmic	0.975	0.966	1.01	0.997485
fabG	acetoacetyl-CoA reductase	NP_879926.1	BP1150	central/intermediary metabolism	Cytoplasmic	1.121	1.296	0.865	0.680775
-	hypothetical protein BP1151	NP_879927.1	BP1151	conserved hypothetical	Unknown	0.942	0.996	0.946	0.997485
-	short-chain dehydrogenase	NP_879939.1	BP1163	miscellaneous	Cytoplasmic	1.48	0.88	1.682	1.11428e-06
astE	succinylglutamate desuccinylase	NP_879951.1	BP1176	small molecule degradation	Cytoplasmic	1.109	0.879	1.261	0.15578
-	lipoprotein	NP_879963.1	BP1189	cell surface	OuterMembrane	1.089	1	1.09	0.975061
-	exported protein	NP_879966.1	BP1192	cell surface	Unknown	0.707	0.795	0.889	0.837383
btr	transcriptional regulatory protein	NP_879971.1	BP1197	regulation	Cytoplasmic	0.927	0.869	1.066	0.997485
clpB	chaperone protein ClpB	NP_879972.1	BP1198	macromolecule degradation	Cytoplasmic	1.1	1.164	0.945	0.997485
tcfA	tracheal colonization factor	NP_879974.1	BP1201	pathogenicity	OuterMembrane	0.768	0.698	1.1	0.907188
-	hypothetical protein BP1203	NP_879976.1	BP1203	conserved hypothetical	Unknown	0.944	0.997	0.947	0.997485
-	hypothetical protein BP1204	NP_879977.1	BP1204	conserved hypothetical	Cytoplasmic	1.18	1.18	1	0.997485
-	hypothetical protein BP1205	NP_879978.1	BP1205	conserved hypothetical	Unknown	1.012	1.143	0.885	0.871086
-	LysR family transcriptional regulator	NP_879979.1	BP1206	regulation	Cytoplasmic	1.054	0.921	1.144	0.681402
-	exported protein	NP_879984.1	BP1211	cell surface	Unknown	1.237	1.178	1.05	0.997485
nodI	ABC transporter ATP-binding protein	NP_879987.1	BP1214	transport/binding proteins	CytoplasmicMembrane	1.272	1.259	1.01	0.997485
-	exported protein	NP_879991.1	BP1218	cell surface	Unknown	0.89	0.796	1.117	0.851843
-	phytoene synthase	NP_879992.1	BP1219	central/intermediary metabolism	Cytoplasmic	1.055	1.046	1.009	0.997485
-	phytoene synthase	NP_879993.1	BP1220	central/intermediary metabolism	Cytoplasmic	1.271	1.206	1.054	0.997485
dadX	alanine racemase	NP_879994.1	BP1221	small molecule degradation	Cytoplasmic	0.967	0.93	1.04	0.997485
-	short chain dehydrogenase	NP_879995.1	BP1222	miscellaneous	Cytoplasmic	1.013	1.071	0.946	0.997485
radA	DNA repair protein RadA	NP_879999.1	BP1227	macromolecule synthesis/modification	Unknown	0.796	0.812	0.98	0.997485
rpmE2	50S ribosomal protein L31	NP_880004.1	BP1232	ribosome constituents	Cytoplasmic	0.976	0.816	1.196	0.400851
-	tryptophan 2,3-dioxygenase	NP_880005.1	BP1233	small molecule degradation	#N/A	0.751	0.725	1.036	0.997485
-	kynurenine formamidase	NP_880006.1	BP1234	conserved hypothetical	Cytoplasmic	1.044	0.942	1.109	0.871086
ispH	4-hydroxy-3-methylbut-2-enyl diphosphate reductase	NP_880009.1	BP1237	protection responses	Cytoplasmic	0.971	0.952	1.02	0.997485
-	glutathione-S-transferase	NP_880010.1	BP1238	small molecule degradation	Cytoplasmic	0.87	0.86	1.012	0.997485
-	hypothetical protein BP1239	NP_880011.1	BP1239	conserved hypothetical	Unknown	0.89	0.954	0.933	0.997485
-	hypothetical protein BP1243	NP_880015.1	BP1243	conserved hypothetical	Cytoplasmic	1.107	1.102	1.005	0.997485
-	pseudouridine synthase	NP_880016.1	BP1244	conserved hypothetical	Cytoplasmic	1.062	1.125	0.944	0.997485
-	ribosome maturation factor RimP	NP_880017.1	BP1245	conserved hypothetical	Cytoplasmic	0.94	0.931	1.01	0.997485
nusA	transcription elongation factor NusA	NP_880018.1	BP1246	macromolecule synthesis/modification	Cytoplasmic	1.051	1.068	0.984	0.997485
infB	translation initiation factor IF-2	NP_880019.1	BP1247	macromolecule synthesis/modification	Cytoplasmic	1.031	1.068	0.965	0.997485
rbfA	ribosome-binding factor A	NP_880020.1	BP1248	ribosome constituents	Cytoplasmic	0.927	1.061	0.874	0.704639
typA	GTP-binding elongation factor	NP_880022.1	BP1250	macromolecule synthesis/modification	CytoplasmicMembrane	0.984	1.003	0.981	0.997485
-	toxin	NP_880023.1	BP1251	pathogenicity	Unknown	0.923	1.055	0.875	0.737375
-	exported protein	NP_880024.1	BP1252	cell surface	Unknown	0.931	0.964	0.966	0.997485
-	exported protein	NP_880025.1	BP1253	cell surface	Unknown	0.813	0.842	0.965	0.997485
polA	DNA polymerase I	NP_880026.1	BP1254	macromolecule synthesis/modification	Cytoplasmic	0.981	0.979	1.001	0.997485
-	membrane protein	NP_880029.1	BP1257	cell surface	CytoplasmicMembrane	1.002	0.994	1.009	0.997485
sdaA	L-serine dehydratase 1	NP_880030.1	BP1258	small molecule degradation	Cytoplasmic	0.815	0.873	0.934	0.997485
glnE	bifunctional glutamine-synthetase adenylyltransferase/deadenyltransferase	NP_880032.1	BP1260	central/intermediary metabolism	Unknown	0.854	0.839	1.019	0.997485
rho	transcription termination factor Rho	NP_880033.1	BP1262	macromolecule synthesis/modification	Cytoplasmic	1.063	1.155	0.921	0.99455
trxA	thioredoxin 1	NP_880034.1	BP1263	cofactor biosynthesis	Cytoplasmic	0.463	0.439	1.054	0.997485
parE	DNA topoisomerase IV subunit B	NP_880035.1	BP1264	macromolecule synthesis/modification	Cytoplasmic	0.806	0.852	0.946	0.997485
parC	DNA topoisomerase IV subunit A	NP_880037.1	BP1266	macromolecule synthesis/modification	Cytoplasmic	1.029	1.056	0.974	0.997485
livF	high-affinity branched-chain amino acid ABC transporter ATP-binding protein	NP_880041.1	BP1273	transport/binding proteins	Cytoplasmic	0.909	0.892	1.019	0.997485
livG	leucine/isoleucine/valine ABC transporter ATP-binding protein	NP_880042.1	BP1274	transport/binding proteins	Cytoplasmic	0.968	0.958	1.01	0.997485
livJ	leucine/isoleucine/valine ABC transporter substrate-binding protein	NP_880045.1	BP1277	transport/binding proteins	Periplasmic	0.67	0.623	1.076	0.997485
proC	pyrroline-5-carboxylate reductase	NP_880048.1	BP1280	amino acid biosynthesis	Cytoplasmic	0.912	0.965	0.945	0.997485
ugpB	sn-glycerol-3-phosphate ABC transporter substrate-binding protein UgpB	NP_880049.1	BP1281	transport/binding proteins	Periplasmic	0.821	0.862	0.953	0.997485
ugpC	sn-glycerol-3-phosphate ABC transporter ATP-binding protein UgpC	NP_880052.1	BP1284	transport/binding proteins	CytoplasmicMembrane	1.064	1.067	0.997	0.999812
livJ	leu/Ile/val-binding protein	NP_880053.1	BP1285	transport/binding proteins	Periplasmic	0.71	0.63	1.126	0.799157
-	hypothetical protein BP1286	NP_880054.1	BP1286	conserved hypothetical	Unknown	0.912	0.802	1.137	0.704743
-	hypothetical protein BP1290	NP_880057.1	BP1290	conserved hypothetical	Unknown	1.111	1.081	1.028	0.997485
-	hypothetical protein BP1291	NP_880058.1	BP1291	conserved hypothetical	Unknown	1.083	0.98	1.106	0.862433
-	exported protein	NP_880059.1	BP1292	cell surface	CytoplasmicMembrane	0.62	0.651	0.952	0.997485
psd	phosphatidylserine decarboxylase	NP_880061.1	BP1294	macromolecule synthesis/modification	CytoplasmicMembrane	1.131	1.013	1.117	0.800212
-	lipoprotein	NP_880063.1	BP1296	cell surface	Unknown	1.063	1.051	1.012	0.997485
-	lipoate-protein ligase A	NP_880064.1	BP1297	cofactor biosynthesis	Cytoplasmic	0.915	0.932	0.982	0.997485
-	hypothetical protein BP1298	NP_880065.1	BP1298	conserved hypothetical	Unknown	1.101	1.169	0.942	0.997485
-	acetyltransferase	NP_880066.1	BP1299	miscellaneous	Unknown	0.914	1.1	0.831	0.566902
-	glutathione transferase	NP_880067.1	BP1300	miscellaneous	Cytoplasmic	0.86	1.014	0.849	0.559587
-	hypothetical protein BP1304	NP_880070.1	BP1304	conserved hypothetical	Unknown	0.811	1.092	0.742	0.0640738
-	hypothetical protein BP1305	NP_880071.1	BP1305	unknown	Cytoplasmic	0.862	0.975	0.884	0.871086
arsC	arsenate reductase	NP_880072.1	BP1306	protection responses	Cytoplasmic	0.723	1.027	0.704	0.00152656
-	exported protein	NP_880077.1	BP1314	cell surface	Unknown	1.139	1.088	1.047	0.997485
-	universal stress family protein	NP_880078.1	BP1315	miscellaneous	Cytoplasmic	1.192	1.161	1.027	0.997485
-	hypothetical protein BP1320	NP_880081.1	BP1320	conserved hypothetical	Cytoplasmic	1.02	0.964	1.058	0.997485
pdxK	pyridoxine kinase	NP_880082.1	BP1321	central/intermediary metabolism	Cytoplasmic	0.976	0.955	1.022	0.997485
-	malto-oligosyltrehalose trehalohydrolase	NP_880087.1	BP1329	macromolecule synthesis/modification	Cytoplasmic	0.802	0.601	1.335	0.0399128
-	cardiolipin synthase 2	NP_880093.1	BP1339	small molecule degradation	CytoplasmicMembrane	0.891	0.976	0.913	0.997485
-	hypothetical protein BP1342	NP_880095.1	BP1342	conserved hypothetical	Unknown	0.795	0.927	0.858	0.731838
citE	citrate lyase subunit beta	NP_880100.1	BP1348	central/intermediary metabolism	Cytoplasmic	0.929	0.956	0.972	0.997485
-	exported protein	NP_880108.1	BP1358	cell surface	Unknown	0.99	0.947	1.046	0.997485
-	mandelate racemase	NP_880109.1	BP1359	miscellaneous	Cytoplasmic	0.976	0.976	1	0.997485
-	2-dehydropantoate 2-reductase	NP_880110.1	BP1360	ribonucleotide biosynthesis	Cytoplasmic	0.989	0.867	1.14	0.704639
-	amino acid ABC transporter ATP-binding protein	NP_880112.1	BP1362	transport/binding proteins	CytoplasmicMembrane	1.09	0.974	1.119	0.837383
-	amino acid ABC transporter permease	NP_880113.1	BP1363	transport/binding proteins	CytoplasmicMembrane	1.24	1.035	1.199	0.335537
-	amino acid ABC transporter substrate-binding protein	NP_880114.1	BP1364	transport/binding proteins	Periplasmic	0.689	0.905	0.761	0.0466281
folC	bifunctional folylpolyglutamate synthase/dihydrofolate synthase FolC	NP_880154.1	BP1412	cofactor biosynthesis	Cytoplasmic	1.024	1.012	1.012	0.997485
purF	amidophosphoribosyltransferase	NP_880157.1	BP1415	ribonucleotide biosynthesis	Cytoplasmic	0.936	0.996	0.94	0.997485
glnD	bifunctional uridylyltransferase/uridylyl-removing protein	NP_880159.1	BP1417	amino acid biosynthesis	Cytoplasmic	1.108	0.984	1.127	0.799699
map	methionine aminopeptidase	NP_880160.1	BP1418	macromolecule degradation	Cytoplasmic	1.035	0.992	1.043	0.997485
rpsB	30S ribosomal protein S2	NP_880161.1	BP1419	ribosome constituents	Cytoplasmic	1.008	0.875	1.153	0.669562
tsf	elongation factor Ts	NP_880162.1	BP1420	macromolecule synthesis/modification	Cytoplasmic	1.022	1.131	0.903	0.902939
pyrH	uridylate kinase	NP_880163.1	BP1421	central/intermediary metabolism	Cytoplasmic	1.089	1.202	0.906	0.917112
frr	ribosome recycling factor	NP_880164.1	BP1422	macromolecule synthesis/modification	Cytoplasmic	0.602	0.54	1.116	0.862433
uppS	isoprenyl transferase	NP_880165.1	BP1423	cofactor biosynthesis	Cytoplasmic	0.906	1.001	0.905	0.948992
dxr	1-deoxy-D-xylulose 5-phosphate reductoisomerase	NP_880167.1	BP1425	cofactor biosynthesis	Unknown	1.111	1.106	1.004	0.997485
-	membrane protein	NP_880168.1	BP1426	cell surface	CytoplasmicMembrane	0.865	0.879	0.984	0.997485
-	outer membrane protein assembly factor	NP_880169.1	BP1427	cell surface	OuterMembrane	0.99	1.005	0.986	0.997485
-	outer membrane protein	NP_880170.1	BP1428	cell surface	Periplasmic	0.836	1.047	0.799	0.183704
lpxD	UDP-3-O-acylglucosamine N-acyltransferase	NP_880171.1	BP1429	macromolecule synthesis/modification	Cytoplasmic	1.008	0.985	1.024	0.997485
lpxA	acyl-ACP--UDP-N-acetylglucosamine O-acyltransferase	NP_880173.1	BP1431	macromolecule synthesis/modification	Cytoplasmic	1.048	1.081	0.969	0.997485
lpxB	lipid-A-disaccharide synthase	NP_880174.1	BP1432	macromolecule synthesis/modification	Cytoplasmic	1.023	0.99	1.032	0.997485
-	RNA methyltransferase	NP_880176.1	BP1434	macromolecule synthesis/modification	Cytoplasmic	0.928	1.005	0.924	0.997485
-	phosphoenolpyruvate synthase regulatory protein	NP_880177.1	BP1435	conserved hypothetical	Cytoplasmic	0.921	0.948	0.971	0.997485
ppsA	phosphoenolpyruvate synthase	NP_880178.1	BP1436	central/intermediary metabolism	Cytoplasmic	1.078	1.056	1.021	0.997485
-	membrane protein	NP_880180.1	BP1438	cell surface	CytoplasmicMembrane	1.146	1.029	1.114	0.862433
-	membrane protein	NP_880182.1	BP1440	cell surface	Unknown	1.102	1.011	1.09	0.975061
smpB	SsrA-binding protein	NP_880184.1	BP1442	miscellaneous	Cytoplasmic	1.04	1.037	1.004	0.997485
-	hypothetical protein BP1443	NP_880185.1	BP1443	conserved hypothetical	Unknown	1.091	1.166	0.936	0.997485
-	enoly-CoA hydratase	NP_880188.1	BP1446	small molecule degradation	Cytoplasmic	1.047	1.106	0.946	0.997485
mmsB	3-hydroxyisobutyrate dehydrogenase	NP_880189.1	BP1447	small molecule degradation	Cytoplasmic	0.993	1.019	0.974	0.997485
-	membrane protein	NP_880191.1	BP1449	cell surface	CytoplasmicMembrane	0.788	0.95	0.83	0.555907
talB	transaldolase B	NP_880193.1	BP1451	central/intermediary metabolism	Cytoplasmic	0.981	0.974	1.007	0.997485
carA	carbamoyl phosphate synthase small subunit	NP_880194.1	BP1452	amino acid biosynthesis	Cytoplasmic	1.038	0.997	1.042	0.997485
carB	carbamoyl phosphate synthase large subunit	NP_880195.1	BP1453	amino acid biosynthesis	Unknown	0.972	0.978	0.993	0.997485
gpmB	phosphoglycerate mutase	NP_880196.1	BP1455	energy metabolism	Cytoplasmic	0.762	0.717	1.063	0.997485
aroC	chorismate synthase	NP_880201.1	BP1462	amino acid biosynthesis	Cytoplasmic	0.982	1.004	0.978	0.997485
moeA	molybdopterin biosynthesis protein	NP_880204.1	BP1465	cofactor biosynthesis	Cytoplasmic	0.958	0.947	1.011	0.997485
-	iron sulfur binding protein	NP_880206.1	BP1467	miscellaneous	CytoplasmicMembrane	1.036	1.016	1.019	0.997485
-	hypothetical protein BP1468	NP_880207.1	BP1468	conserved hypothetical	Unknown	0.931	0.837	1.112	0.80961
-	hypothetical protein BP1477	NP_880215.1	BP1477	conserved hypothetical	Cytoplasmic	0.838	0.911	0.921	0.997485
-	exported protein	NP_880217.1	BP1480	cell surface	Unknown	0.567	0.561	1.011	0.997485
leuC	3-isopropylmalate dehydratase large subunit	NP_880218.1	BP1481	amino acid biosynthesis	Cytoplasmic	0.974	0.952	1.024	0.997485
leuD	3-isopropylmalate dehydratase small subunit	NP_880219.1	BP1482	amino acid biosynthesis	Cytoplasmic	0.956	0.783	1.221	0.292572
leuB	3-isopropylmalate dehydrogenase	NP_880220.1	BP1483	amino acid biosynthesis	Cytoplasmic	0.935	0.971	0.964	0.997485
asd	aspartate-semialdehyde dehydrogenase	NP_880221.1	BP1484	amino acid biosynthesis	Cytoplasmic	1.132	1.069	1.058	0.997485
-	membrane protein	NP_880222.1	BP1485	cell surface	OuterMembrane	1.05	1.04	1.01	0.997485
smoM	ABC transporter substrate-binding protein	NP_880224.1	BP1487	transport/binding proteins	Unknown	0.982	1.094	0.898	0.871086
-	membrane protein	NP_880225.1	BP1488	cell surface	CytoplasmicMembrane	0.893	0.853	1.047	0.997485
-	membrane protein	NP_880226.1	BP1489	cell surface	CytoplasmicMembrane	1.305	1.479	0.882	0.800212
trpF	N-(5\'-phosphoribosyl)anthranilate isomerase	NP_880227.1	BP1490	amino acid biosynthesis	Unknown	0.856	0.859	0.996	0.998337
thrS	threonine--tRNA ligase	NP_880233.1	BP1497	macromolecule synthesis/modification	Cytoplasmic	0.931	0.887	1.049	0.997485
infC	translation initiation factor IF-3	NP_880234.1	BP1498	macromolecule synthesis/modification	Cytoplasmic	1.234	1.311	0.942	0.997485
gshB	glutathione synthetase	NP_880235.1	BP1499	cofactor biosynthesis	Cytoplasmic	0.923	0.97	0.952	0.997485
ptsH	phosphocarrier protein HPr	NP_880237.1	BP1501	transport/binding proteins	Cytoplasmic	1.701	1.721	0.988	0.997485
ptsI	phosphoenolpyruvate-protein phosphotransferase	NP_880238.1	BP1502	transport/binding proteins	Cytoplasmic	0.95	1.067	0.891	0.901971
-	amino acid ABC transporter substrate-binding protein	NP_880241.1	BP1506	cell surface	Unknown	0.675	0.859	0.785	0.15578
-	hypothetical protein BP1512	NP_880247.1	BP1512	conserved hypothetical	Unknown	1.09	0.958	1.137	0.73071
fba	fructose-1,6-bisphosphate aldolase	NP_880254.1	BP1519	energy metabolism	Cytoplasmic	0.95	0.909	1.045	0.997485
hemH	phosphoribosylaminoimidazole-succinocarboxamide synthase	NP_880256.1	BP1521	ribonucleotide biosynthesis	Cytoplasmic	0.983	1.025	0.959	0.997485
purE	N5-carboxyaminoimidazole ribonucleotide mutase	NP_880261.1	BP1526	ribonucleotide biosynthesis	Unknown	0.911	0.841	1.082	0.986846
purK	phosphoribosylaminoimidazole carboxylase ATPase subunit	NP_880262.1	BP1527	ribonucleotide biosynthesis	CytoplasmicMembrane	0.97	0.906	1.071	0.997485
-	extracellular solute-binding protein	NP_880264.1	BP1529	transport/binding proteins	Periplasmic	0.767	0.719	1.067	0.997485
-	arginase	NP_880266.1	BP1531	small molecule degradation	Cytoplasmic	0.833	0.883	0.943	0.997485
-	hypothetical protein BP1535	NP_880270.1	BP1535	miscellaneous	Cytoplasmic	0.945	0.997	0.948	0.997485
-	hypothetical protein BP1536	NP_880271.1	BP1536	conserved hypothetical	Unknown	0.855	0.754	1.134	0.737375
gcdH	glutaryl-CoA dehydrogenase	NP_880272.1	BP1537	small molecule degradation	Cytoplasmic	0.979	0.951	1.03	0.997485
ilvG	thiamine pyrophosphate protein	NP_880273.1	BP1538	amino acid biosynthesis	Cytoplasmic	0.965	0.952	1.014	0.997485
-	hypothetical protein BP1547	NP_880283.1	BP1547	conserved hypothetical	Cytoplasmic	0.957	1.06	0.902	0.985637
-	nuclease/helicase	NP_880284.1	BP1548	macromolecule synthesis/modification	Cytoplasmic	0.825	1.141	0.723	0.0198577
dnaX	DNA polymerase III subunits gamma and tau	NP_880285.1	BP1549	macromolecule synthesis/modification	Cytoplasmic	1.084	1.131	0.959	0.997485
-	nucleoid-associated protein	NP_880286.1	BP1550	conserved hypothetical	Unknown	1.093	1.191	0.917	0.99455
-	hypothetical protein BP1554	NP_880290.1	BP1554	unknown	Cytoplasmic	1.268	1.121	1.131	0.740102
-	hypothetical protein BP1556	NP_880292.1	BP1556	conserved hypothetical	Cytoplasmic	0.881	0.883	0.998	0.997485
-	hypothetical protein BP1560	NP_880295.1	BP1560	conserved hypothetical	Cytoplasmic	1.468	1.508	0.973	0.997485
-	exported protein	NP_880296.1	BP1561	cell surface	OuterMembrane	0.91	0.953	0.956	0.997485
-	chromate reductase	NP_880298.1	BP1563	miscellaneous	Cytoplasmic	0.968	0.854	1.134	0.693089
-	hypothetical protein BP1565	NP_880299.1	BP1565	conserved hypothetical	Unknown	0.865	0.87	0.994	0.997485
mutS	DNA mismatch repair protein MutS	NP_880300.1	BP1566	macromolecule synthesis/modification	Cytoplasmic	1.015	1.041	0.975	0.997485
fim3	serotype 3 fimbrial subunit	NP_880302.1	BP1568	pathogenicity	Extracellular	0.531	1.303	0.408	2.25857e-15
-	lipoprotein	NP_880303.1	BP1569	cell surface	Unknown	1.084	0.991	1.093	0.949487
dapA	4-hydroxy-tetrahydrodipicolinate synthase	NP_880304.1	BP1570	amino acid biosynthesis	Cytoplasmic	0.897	0.892	1.005	0.997485
glnH	glutamine ABC transporter substrate-binding protein	NP_880306.1	BP1573	transport/binding proteins	Periplasmic	0.875	0.865	1.011	0.997485
glnQ	glutamine ABC transporter ATP-binding protein	NP_880308.1	BP1575	transport/binding proteins	Cytoplasmic	1.026	1.086	0.945	0.997485
spoT	guanosine-3\',5\'-bis(diphosphate) 3\'-pyrophosphohydrolase	NP_880309.1	BP1576	regulation	#N/A	0.968	0.942	1.028	0.997485
rpoZ	DNA-directed RNA polymerase subunit omega	NP_880310.1	BP1577	macromolecule synthesis/modification	Unknown	0.939	1.057	0.888	0.759692
gmk	guanylate kinase	NP_880311.1	BP1578	central/intermediary metabolism	Cytoplasmic	0.967	1.044	0.926	0.997485
-	oxidoreductase	NP_880314.1	BP1581	miscellaneous	Unknown	0.922	0.921	1.001	0.997485
amn	AMP nucleosidase	NP_880316.1	BP1583	small molecule degradation	Cytoplasmic	1.051	1.041	1.009	0.997485
-	hypothetical protein BP1587	NP_880320.1	BP1587	conserved hypothetical	Cytoplasmic	1.066	1.062	1.004	0.997485
rph	ribonuclease PH	NP_880321.1	BP1588	macromolecule degradation	Cytoplasmic	0.909	0.934	0.974	0.997485
-	transcriptional regulator	NP_880323.1	BP1590	regulation	Cytoplasmic	0.898	0.861	1.044	0.997485
-	non-canonical purine NTP pyrophosphatase	NP_880326.1	BP1593	conserved hypothetical	Cytoplasmic	0.895	0.917	0.976	0.997485
glnA	glutamine synthetase	NP_880329.1	BP1596	amino acid biosynthesis	Cytoplasmic	1.13	1.09	1.037	0.997485
glnL	nitrogen regulation protein NR(II)	NP_880330.1	BP1597	regulation	CytoplasmicMembrane	0.96	1.016	0.944	0.997485
glnG	nitrogen regulation protein NR(I)	NP_880331.1	BP1598	regulation	Cytoplasmic	1.076	1.097	0.981	0.997485
-	LysR family transcriptional regulator	NP_880332.1	BP1599	regulation	Cytoplasmic	0.993	0.979	1.014	0.997485
-	hypothetical protein BP1601	NP_880334.1	BP1601	conserved hypothetical	Cytoplasmic	0.917	0.876	1.046	0.997485
-	iron binding protein	NP_880337.1	BP1605	transport/binding proteins	Periplasmic	0.785	0.839	0.936	0.997485
fpr	ferredoxin--NADP reductase	NP_880338.1	BP1606	energy metabolism	Cytoplasmic	1.275	1.084	1.176	0.543133
-	translational inhibitor	NP_880341.1	BP1611	macromolecule synthesis/modification	Cytoplasmic	1.034	1.334	0.775	0.074971
recG	ATP-dependent DNA helicase	NP_880342.1	BP1612	macromolecule synthesis/modification	Cytoplasmic	0.984	1.08	0.91	0.99455
-	LysR family transcriptional regulator	NP_880343.1	BP1613	regulation	Cytoplasmic	0.822	0.949	0.866	0.681402
dps	DNA-binding protein	NP_880346.1	BP1616	adaptation	Cytoplasmic	0.944	1.328	0.711	0.00351904
wbpO	capsular polysaccharide biosynthesis protein	NP_880357.1	BP1629	cell surface	Cytoplasmic	0.997	0.931	1.071	0.997485
wbpP	capsular polysaccharide biosynthesis protein	NP_880358.1	BP1630	cell surface	Cytoplasmic	1.018	1.224	0.832	0.400851
-	exported protein	NP_880363.1	BP1637	cell surface	Periplasmic	0.623	0.636	0.98	0.997485
-	TetR family transcriptional regulator	NP_880375.1	BP1651	regulation	Cytoplasmic	1.013	1.128	0.898	0.871086
-	two component system sensor histidine kinase	NP_880382.1	BP1658	regulation	CytoplasmicMembrane	0.964	1.07	0.901	0.966631
sphB2	autotransporter	NP_880384.1	BP1660	pathogenicity	Unknown	1.869	1.943	0.962	0.997485
gst	glutathione S-transferase	NP_880387.1	BP1664	miscellaneous	Cytoplasmic	0.882	0.845	1.044	0.997485
phaE	monovalent cation/H+ antiporter subunit E	NP_880411.1	BP1694	adaptation	CytoplasmicMembrane	0.999	1.208	0.827	0.484641
-	exported protein	NP_880415.1	BP1698	cell surface	Unknown	0.692	0.809	0.856	0.73071
-	hypothetical protein BP1699	NP_880416.1	BP1699	conserved hypothetical	Cytoplasmic	1.04	1.044	0.996	0.997485
ldcA	muramoyltetrapeptide carboxypeptidase	NP_880418.1	BP1701	cell surface	Cytoplasmic	0.999	1.001	0.998	0.999812
-	hydratase/isomerase	NP_880419.1	BP1702	miscellaneous	Cytoplasmic	1.108	1.071	1.035	0.997485
-	ABC transporter substrate-binding protein	NP_880422.1	BP1705	cell surface	Unknown	0.426	0.43	0.99	0.997485
-	ABC transporter ATP-binding protein	NP_880423.1	BP1706	transport/binding proteins	Cytoplasmic	1.029	0.896	1.148	0.691984
-	ABC transporter ATP-binding protein	NP_880424.1	BP1707	transport/binding proteins	CytoplasmicMembrane	1.291	1.166	1.107	0.891698
-	ABC transporter permease	NP_880426.1	BP1709	transport/binding proteins	CytoplasmicMembrane	1.035	0.88	1.176	0.533406
trxC	thioredoxin 2	NP_880429.1	BP1713	cofactor biosynthesis	Cytoplasmic	0.593	0.72	0.823	0.326715
gcp	tRNA N6-adenosine threonylcarbamoyltransferase	NP_880431.1	BP1716	macromolecule degradation	Extracellular	1.144	1.212	0.943	0.997485
-	peptidase	NP_880436.1	BP1721	macromolecule degradation	OuterMembrane	0.962	0.936	1.027	0.997485
-	hypothetical protein BP1722	NP_880437.1	BP1722	conserved hypothetical	Cytoplasmic	1.106	1.071	1.032	0.997485
-	exported protein	NP_880438.1	BP1723	cell surface	Periplasmic	1.345	1.161	1.158	0.613667
rumA	23S rRNA (uracil(1939)-C(5))-methyltransferase	NP_880440.1	BP1725	conserved hypothetical	Cytoplasmic	0.876	0.809	1.082	0.986846
-	rRNA large subunit methyltransferase J	NP_880445.1	BP1730	conserved hypothetical	Unknown	0.928	0.956	0.971	0.997485
ugpQ	glycerophosphodiester phosphodiesterase	NP_880446.1	BP1731	small molecule degradation	Cytoplasmic	1.119	1.246	0.898	0.944659
ppiD	peptidyl-prolyl cis-trans isomerase D	NP_880447.1	BP1732	macromolecule synthesis/modification	CytoplasmicMembrane	1.01	0.914	1.105	0.892131
-	exported protein	NP_880450.1	BP1736	cell surface	Periplasmic	0.528	0.364	1.451	0.000697521
-	hypothetical protein BP1738	NP_880452.1	BP1738	conserved hypothetical	Unknown	0.53	0.497	1.066	0.997485
dfp	bifunctional phosphopantothenoylcysteine decarboxylase/phosphopantothenate synthase	NP_880463.1	BP1751	cofactor biosynthesis	Cytoplasmic	0.931	0.962	0.967	0.997485
ileS	isoleucine--tRNA ligase	NP_880465.1	BP1753	macromolecule synthesis/modification	Cytoplasmic	1.145	1.103	1.038	0.997485
ribF	bifunctional riboflavin kinase/FMN adenylyltransferase	NP_880466.1	BP1754	cofactor biosynthesis	Cytoplasmic	0.972	0.975	0.997	0.997485
uvrD	DNA helicase II	NP_880471.1	BP1759	macromolecule synthesis/modification	Cytoplasmic	0.973	0.983	0.989	0.998337
-	50S ribosomal protein L3 glutamine methyltransferase	NP_880474.1	BP1762	miscellaneous	Cytoplasmic	0.886	0.949	0.934	0.997485
dapE	succinyl-diaminopimelate desuccinylase	NP_880475.1	BP1763	central/intermediary metabolism	Cytoplasmic	0.939	0.882	1.065	0.997485
dapD	2,3,4,5-tetrahydropyridine-2,6-carboxylate N-succinyltransferase	NP_880476.1	BP1764	central/intermediary metabolism	Cytoplasmic	0.898	0.844	1.064	0.997485
phg	autotransporter	NP_880478.1	BP1767	pathogenicity	OuterMembrane	1.49	1.631	0.914	0.997485
cspA	cold shock protein CspA	NP_880481.1	BP1770	adaptation	Cytoplasmic	0.454	0.519	0.876	0.73071
cspA	cold shock-like protein	NP_880483.1	BP1772	adaptation	Cytoplasmic	1.233	1.057	1.167	0.561256
tig	trigger factor	NP_880485.1	BP1774	cell processes	Cytoplasmic	1.09	1.206	0.904	0.902939
clpP	ATP-dependent Clp protease proteolytic subunit	NP_880486.1	BP1775	macromolecule degradation	Cytoplasmic	1.133	1.031	1.1	0.910912
clpX	ATP-dependent Clp protease ATP-binding protein	NP_880487.1	BP1776	macromolecule degradation	Cytoplasmic	1.102	0.991	1.113	0.870906
lon	Lon protease	NP_880488.1	BP1777	macromolecule degradation	Cytoplasmic	1.105	1.073	1.03	0.997485
-	hypothetical protein BP1779	NP_880490.1	BP1779	conserved hypothetical	Cytoplasmic	0.864	0.86	1.004	0.997485
tyrB	aromatic amino acid aminotransferase	NP_880501.1	BP1795	amino acid biosynthesis	Cytoplasmic	1.042	1.072	0.972	0.997485
uvrB	excinuclease ABC subunit B	NP_880502.1	BP1796	macromolecule synthesis/modification	Cytoplasmic	0.925	0.948	0.975	0.997485
iscS	cysteine desulfurase	NP_880505.1	BP1799	macromolecule synthesis/modification	Cytoplasmic	0.868	0.91	0.955	0.997485
iscU	[Fe-S] cluster scaffold protein [Bordetella pertussis Tohama I]	NP_880506.1	BP1800	macromolecule synthesis/modification	Cytoplasmic	0.965	1.087	0.888	0.800212
hscA	chaperone protein HscA	NP_880509.1	BP1803	cell processes	Cytoplasmic	0.922	1.039	0.887	0.81291
-	hypothetical protein BP1805	NP_880511.1	BP1805	conserved hypothetical	Unknown	0.806	0.878	0.918	0.99455
-	hypothetical protein BP1806	NP_880512.1	BP1806	unknown	Cytoplasmic	0.923	0.884	1.044	0.997485
ascD	CDP-6-deoxy-L-threo-D-glycero-4-hexulose-3-dehy drase reductase	NP_880522.1	BP1817	cell surface	Cytoplasmic	1.084	1.057	1.026	0.997485
dadA	D-amino acid dehydrogenase small subunit	NP_880523.1	BP1818	small molecule degradation	CytoplasmicMembrane	0.866	0.865	1.001	0.997485
-	amidase	NP_880531.1	BP1827	miscellaneous	Cytoplasmic	1.171	1.377	0.85	0.664442
alaS	alanine--tRNA ligase	NP_880538.1	BP1836	macromolecule synthesis/modification	Cytoplasmic	0.967	0.987	0.98	0.997485
-	hypothetical protein BP1837	NP_880539.1	BP1837	conserved hypothetical	Cytoplasmic	0.77	0.83	0.928	0.997485
-	exported protein	NP_880540.1	BP1838	macromolecule degradation	Unknown	0.927	1.126	0.823	0.326715
rpsP	30S ribosomal protein S16	NP_880541.1	BP1839	ribosome constituents	Cytoplasmic	1.061	0.843	1.258	0.094661
rimM	ribosome maturation factor	NP_880542.1	BP1840	macromolecule synthesis/modification	Cytoplasmic	0.95	0.987	0.963	0.997485
-	class-V aminotransferase	NP_880544.1	BP1842	miscellaneous	Cytoplasmic	0.735	0.713	1.031	0.997485
-	hypothetical protein BP1843	NP_880545.1	BP1843	conserved hypothetical	Unknown	0.482	0.464	1.039	0.997485
-	hypothetical protein BP1845	NP_880547.1	BP1845	conserved hypothetical	Unknown	0.982	1.066	0.921	0.995201
tmk	thymidylate kinase	NP_880549.1	BP1847	central/intermediary metabolism	Cytoplasmic	0.811	0.947	0.856	0.638399
-	hypothetical protein BP1849	NP_880551.1	BP1849	conserved hypothetical	Cytoplasmic	1.025	0.966	1.061	0.997485
-	transcriptional regulator	NP_880553.1	BP1851	regulation	Cytoplasmic	0.344	0.348	0.99	0.997485
-	glutamine ABC transporter substrate-binding protein	NP_880554.1	BP1852	transport/binding proteins	Periplasmic	1.061	1.243	0.854	0.569308
glnQ	glutamine ABC transporter ATP-binding protein	NP_880555.1	BP1855	transport/binding proteins	CytoplasmicMembrane	0.864	1.073	0.805	0.36311
gdhA	glutamate dehydrogenase	NP_880556.1	BP1857	small molecule degradation	Unknown	1.25	1.357	0.921	0.99455
ilvG	acetolactate synthase large subunit	NP_880558.1	BP1860	amino acid biosynthesis	Cytoplasmic	0.914	0.871	1.05	0.997485
-	amidase	NP_880566.1	BP1874	miscellaneous	Cytoplasmic	0.988	0.942	1.049	0.997485
bvgR	regulatory protein BvgR	NP_880568.1	BP1876	pathogenicity	Unknown	0.955	0.929	1.027	0.997485
bvgS	virulence sensor protein BvgS	NP_880569.1	BP1877	pathogenicity	CytoplasmicMembrane	0.979	0.995	0.984	0.997485
bvgA	virulence factors transcription regulator BvgA	NP_880570.1	BP1878	pathogenicity	Cytoplasmic	1.105	0.935	1.182	0.489571
fhaB	filamentous hemagglutinin/adhesin	NP_880571.1	BP1879	pathogenicity	OuterMembrane	1.052	1.043	1.008	0.997485
fimB	chaperone protein FimB/FhaD	NP_880572.1	BP1881	pathogenicity	Periplasmic	0.91	0.887	1.025	0.997485
fimC	outer membrane usher protein FimC	NP_880573.1	BP1882	pathogenicity	OuterMembrane	1.109	0.998	1.112	0.870906
fhaC	filamentous hemagglutinin transporter protein FhaC	NP_880575.1	BP1884	pathogenicity	OuterMembrane	0.945	0.971	0.973	0.997485
-	exported protein	NP_880577.1	BP1887	cell surface	Periplasmic	0.691	0.756	0.914	0.975061
-	exported protein	NP_880579.1	BP1891	cell surface	Periplasmic	0.479	0.559	0.856	0.693089
-	hypothetical protein BP1894	NP_880581.1	BP1894	conserved hypothetical	Cytoplasmic	0.902	0.869	1.037	0.997485
oplaH	5-oxoprolinase	NP_880582.1	BP1895	central/intermediary metabolism	Cytoplasmic	0.813	0.789	1.03	0.997485
-	hypothetical protein BP1896	NP_880583.1	BP1896	conserved hypothetical	Cytoplasmic	0.97	1.08	0.898	0.975061
-	membrane protein	NP_880584.1	BP1898	cell surface	CytoplasmicMembrane	0.991	1.068	0.928	0.997485
-	exported protein	NP_880586.1	BP1900	cell surface	Unknown	0.934	0.966	0.967	0.997485
suhB	inositol monophosphatase	NP_880588.1	BP1902	miscellaneous	Cytoplasmic	0.845	0.911	0.927	0.997485
-	membrane protein	NP_880589.1	BP1903	cell surface	CytoplasmicMembrane	0.933	1	0.933	0.997485
lpxH	UDP-2,3-diacylglucosamine hydrolase	NP_880591.1	BP1905	macromolecule synthesis/modification	Cytoplasmic	0.758	0.786	0.964	0.997485
ppiB	peptidyl-prolyl cis-trans isomerase B	NP_880592.1	BP1906	cell processes	Cytoplasmic	0.615	0.698	0.881	0.750048
-	exported protein	NP_880593.1	BP1907	cell surface	Unknown	0.84	0.903	0.931	0.997485
cysS	cysteine--tRNA ligase	NP_880594.1	BP1908	macromolecule synthesis/modification	Cytoplasmic	0.873	0.887	0.984	0.997485
-	DNA-3-methyladenine glycosylase	NP_880595.1	BP1909	macromolecule synthesis/modification	CytoplasmicMembrane	0.989	1.024	0.966	0.997485
accA	acetyl-CoA carboxylase carboxyltransferase subunit alpha	NP_880596.1	BP1910	fatty acid metabolism	Cytoplasmic	1.084	1.09	0.995	0.997485
ask	aspartate kinase	NP_880599.1	BP1913	amino acid biosynthesis	Cytoplasmic	1	0.989	1.01	0.997485
nemA	N-ethylmaleimide reductase	NP_880624.1	BP1940	central/intermediary metabolism	Cytoplasmic	1.185	1.124	1.054	0.997485
-	branched-chain amino acid ABC transporter substrate-binding protein	NP_880632.1	BP1948	transport/binding proteins	Periplasmic	0.626	0.6	1.043	0.997485
-	LuxR family transcriptional regulator	NP_880645.1	BP1969	regulation	Cytoplasmic	0.917	0.91	1.008	0.997485
srpH	serine acetyltransferase	NP_880648.1	BP1972	amino acid biosynthesis	Cytoplasmic	0.837	0.843	0.992	0.997485
gabD	succinate-semialdehyde dehydrogenase	NP_880652.1	BP1976	small molecule degradation	Cytoplasmic	1.101	1.019	1.08	0.975061
goaG	4-aminobutyrate aminotransferase	NP_880653.1	BP1977	small molecule degradation	Cytoplasmic	1.155	1.055	1.095	0.944659
-	extracellular solute-binding protein	NP_880657.1	BP1983	transport/binding proteins	Periplasmic	1.031	0.999	1.032	0.997485
-	oligopeptide transport system permease	NP_880658.1	BP1984	transport/binding proteins	CytoplasmicMembrane	1.008	0.949	1.062	0.997485
-	oligopeptide transport integral membrane protein	NP_880659.1	BP1985	transport/binding proteins	CytoplasmicMembrane	1.105	1.07	1.033	0.997485
-	ABC transporter ATP-binding protein	NP_880660.1	BP1986	transport/binding proteins	CytoplasmicMembrane	0.881	0.876	1.005	0.997485
efp	elongation factor P	NP_880680.1	BP2010	macromolecule synthesis/modification	Cytoplasmic	1.021	0.873	1.17	0.566902
-	hypothetical protein BP2011	NP_880681.1	BP2011	conserved hypothetical	Cytoplasmic	0.737	0.751	0.981	0.997485
-	hypothetical protein BP2012	NP_880682.1	BP2012	conserved hypothetical	Cytoplasmic	1.101	1.102	0.999	0.997485
acnA	aconitate hydratase	NP_880684.1	BP2014	energy metabolism	Cytoplasmic	0.803	0.724	1.109	0.871086
brfB	ferric siderophore receptor	NP_880686.1	BP2016	pathogenicity	OuterMembrane	0.884	0.938	0.942	0.997485
-	haloacid-type dehydrogenase	NP_880687.1	BP2017	miscellaneous	Cytoplasmic	1.113	1.139	0.978	0.997485
acnB	bifunctional aconitate hydratase 2/2-methylisocitrate dehydratase	NP_880691.1	BP2021	energy metabolism	Cytoplasmic	0.92	0.815	1.129	0.762695
proA	gamma-glutamyl phosphate reductase	NP_880708.1	BP2041	amino acid biosynthesis	Cytoplasmic	0.999	1.08	0.925	0.997485
holA	DNA polymerase III subunit delta	NP_880709.1	BP2042	macromolecule synthesis/modification	Cytoplasmic	1.062	0.98	1.083	0.975061
-	LPS-assembly lipoprotein LptE	NP_880710.1	BP2043	cell surface	Unknown	0.925	0.951	0.972	0.997485
leuS	leucine--tRNA ligase	NP_880711.1	BP2044	macromolecule synthesis/modification	Cytoplasmic	0.988	1.035	0.955	0.997485
bph2	DNA-binding protein Bph2	NP_880714.2	BP2047	regulation	Unknown	1.467	1.591	0.922	0.997485
-	sulfate transporter	NP_880716.1	BP2049	transport/binding proteins	CytoplasmicMembrane	0.779	0.862	0.903	0.995201
rpmB	50S ribosomal protein L28	NP_880718.1	BP2051	macromolecule synthesis/modification	Cytoplasmic	0.949	0.884	1.073	0.997485
-	glycine/betaine ABC transporter substrate-binding protein	NP_880721.1	BP2055	transport/binding proteins	Periplasmic	0.769	0.73	1.053	0.997485
-	ABC transporter ATP-binding protein	NP_880723.1	BP2057	transport/binding proteins	CytoplasmicMembrane	1.212	1.276	0.95	0.997485
-	tautomerase	NP_880724.1	BP2058	miscellaneous	Unknown	0.562	0.606	0.927	0.997485
-	beta-ketothiolase	NP_880725.1	BP2059	miscellaneous	Cytoplasmic	1.06	1.016	1.043	0.997485
-	malonyl-CoA decarboxylase	NP_880728.1	BP2062	fatty acid metabolism	Unknown	1.035	1.124	0.921	0.99455
-	hypothetical protein BP2063	NP_880729.1	BP2063	miscellaneous	Cytoplasmic	0.932	0.951	0.98	0.997485
-	exported protein	NP_880732.1	BP2068	cell surface	Unknown	0.596	0.542	1.101	0.903876
-	molybdenum-binding protein	NP_880734.1	BP2071	transport/binding proteins	Cytoplasmic	1.092	1.169	0.934	0.997485
-	lipoprotein	NP_880735.1	BP2072	cell surface	Unknown	1.187	1.105	1.073	0.997485
-	hypothetical protein BP2073	NP_880736.1	BP2073	conserved hypothetical	Cytoplasmic	0.971	1.011	0.961	0.997485
-	efflux system inner membrane protein	NP_880738.1	BP2075	transport/binding proteins	CytoplasmicMembrane	0.803	0.919	0.874	0.73071
-	efflux system transmembrane protein	NP_880739.1	BP2076	transport/binding proteins	Cytoplasmic	1.117	1.085	1.029	0.997485
pdxJ	pyridoxine 5\'-phosphate synthase	NP_880740.1	BP2078	cofactor biosynthesis	Cytoplasmic	0.877	0.869	1.009	0.997485
nagZ	beta-hexosaminidase	NP_880742.1	BP2080	cell surface	Cytoplasmic	0.978	1.034	0.946	0.997485
queF	7-cyano-7-deazaguanine reductase	NP_880745.1	BP2084	conserved hypothetical	Cytoplasmic	0.998	0.985	1.014	0.997485
-	enoyl-CoA hydratase/isomerase-like protein	NP_880753.1	BP2093	miscellaneous	Cytoplasmic	1.186	1.239	0.957	0.997485
-	hypothetical protein BP2100	NP_880760.1	BP2100	conserved hypothetical	Unknown	0.916	0.856	1.07	0.997485
-	exodeoxyribonuclease III	NP_880769.1	BP2110	macromolecule synthesis/modification	Periplasmic	0.894	0.92	0.972	0.997485
-	hypothetical protein BP2111	NP_880770.1	BP2111	conserved hypothetical	Cytoplasmic	0.911	1.048	0.869	0.775992
gor	glutathione reductase	NP_880776.1	BP2120	central/intermediary metabolism	Cytoplasmic	0.938	0.935	1.003	0.997485
-	exported protein	NP_880780.1	BP2125A	conserved hypothetical	Extracellular	1.008	1.051	0.959	0.997485
-	membrane protein	NP_880794.1	BP2140	cell surface	CytoplasmicMembrane	1.26	0.857	1.47	0.00142459
-	exported protein	NP_880795.1	BP2141	cell surface	Unknown	0.972	0.953	1.02	0.997485
-	hypothetical protein BP2144	NP_880798.1	BP2144	conserved hypothetical	Unknown	0.722	0.662	1.091	0.948992
-	exported protein	NP_880801.1	BP2147	cell surface	Unknown	0.879	0.927	0.947	0.997485
-	AraC family transcriptional regulator	NP_880803.1	BP2149	regulation	Cytoplasmic	1.076	1.267	0.85	0.669562
bioA	adenosylmethionine-8-amino-7-oxononanoate aminotransferase	NP_880815.1	BP2165	cofactor biosynthesis	Cytoplasmic	0.536	0.707	0.759	0.0843697
-	ferredoxin	NP_880822.1	BP2173	energy metabolism	CytoplasmicMembrane	0.826	0.8	1.033	0.997485
-	hypothetical protein BP2177	NP_880826.1	BP2177	conserved hypothetical	Unknown	0.961	1.032	0.931	0.997485
-	ABC transporter ATP-binding protein	NP_880827.1	BP2178	transport/binding proteins	CytoplasmicMembrane	1.036	1	1.036	0.997485
-	hypothetical protein BP2180	NP_880829.1	BP2180	conserved hypothetical	CytoplasmicMembrane	1.021	1.054	0.969	0.997485
-	hypothetical protein BP2183	NP_880831.1	BP2183	conserved hypothetical	Cytoplasmic	0.672	0.669	1.005	0.997485
rpoD	RNA polymerase sigma factor RpoD	NP_880832.1	BP2184	macromolecule synthesis/modification	Cytoplasmic	1.022	1.108	0.923	0.997485
dnaG	DNA primase	NP_880833.1	BP2185	cell processes	Cytoplasmic	0.97	0.925	1.048	0.997485
rpsU	30S ribosomal protein S21	NP_880834.1	BP2186	ribosome constituents	Cytoplasmic	0.982	1.18	0.832	0.40364
-	transferase	NP_880835.1	BP2187	miscellaneous	Cytoplasmic	1.163	1.048	1.11	0.871086
purA	adenylosuccinate synthetase	NP_880836.1	BP2188	ribonucleotide biosynthesis	Cytoplasmic	1.2	1.144	1.049	0.997485
hisZ	ATP phosphoribosyltransferase regulatory subunit	NP_880837.1	BP2189	macromolecule synthesis/modification	Cytoplasmic	1.064	1.082	0.983	0.997485
hflC	inner membrane-anchored protein HflC	NP_880838.1	BP2190	cell surface	Unknown	1.064	1.085	0.981	0.997485
hflK	membrane protein	NP_880839.1	BP2191	cell surface	Unknown	0.982	0.984	0.998	0.999812
hflX	GTPase HflX	NP_880840.1	BP2192	miscellaneous	CytoplasmicMembrane	0.973	1.074	0.906	0.986846
hfq	RNA-binding protein Hfq	NP_880841.1	BP2193	macromolecule synthesis/modification	Cytoplasmic	0.849	0.811	1.047	0.997485
his1	histidinol-phosphate aminotransferase	NP_880842.1	BP2194	amino acid biosynthesis	Cytoplasmic	0.94	0.962	0.977	0.997485
engA	GTPase Der	NP_880843.1	BP2195	miscellaneous	Cytoplasmic	0.983	0.973	1.011	0.997485
-	outer membrane protein assembly factor BamB	NP_880844.1	BP2196	miscellaneous	OuterMembrane	1.053	0.968	1.088	0.975315
-	membrane protein	NP_880845.1	BP2197	cell surface	Unknown	1.141	0.94	1.214	0.308293
hisS	histidine--tRNA ligase	NP_880846.1	BP2198	macromolecule synthesis/modification	Cytoplasmic	1.122	1.253	0.896	0.870906
ispG	4-hydroxy-3-methylbut-2-en-1-yl diphosphate synthase	NP_880847.1	BP2199	central/intermediary metabolism	Cytoplasmic	0.748	0.77	0.97	0.997485
-	membrane protein	NP_880848.1	BP2200	cell surface	Unknown	1.152	1.168	0.986	0.997485
ndk	nucleoside diphosphate kinase	NP_880850.1	BP2202	central/intermediary metabolism	Extracellular	0.869	0.877	0.991	0.997485
valS	valine--tRNA ligase	NP_880851.1	BP2203	macromolecule synthesis/modification	Cytoplasmic	0.926	0.887	1.044	0.997485
-	hypothetical protein BP2213	NP_880858.1	BP2213	conserved hypothetical	Cytoplasmic	0.679	0.881	0.771	0.0640738
-	cell surface protein	NP_880864.1	BP2219	cell surface	Unknown	0.563	0.438	1.286	0.073537
-	phospholipase	NP_880869.1	BP2225	miscellaneous	CytoplasmicMembrane	0.972	0.983	0.989	0.997485
-	anti-sigma factor antagonist	NP_880870.1	BP2226	regulation	Unknown	1.11	1.028	1.08	0.99455
alr	alanine racemase	NP_880872.1	BP2228	cell surface	Cytoplasmic	0.887	0.928	0.956	0.997485
-	inner membrane transport protein	NP_880873.1	BP2229	transport/binding proteins	CytoplasmicMembrane	1.004	1.122	0.895	0.892131
-	regulator	NP_880874.1	BP2230	regulation	CytoplasmicMembrane	0.891	0.932	0.955	0.997485
-	exported protein	NP_880875.1	BP2231	cell surface	Unknown	0.816	1.016	0.804	0.211515
-	hypothetical protein BP2233	NP_880877.1	BP2233	unknown	Unknown	1.02	1.121	0.91	0.948992
brpL	RNA polymerase sigma factor	NP_880878.1	BP2234	macromolecule synthesis/modification	Cytoplasmic	1.028	1.012	1.016	0.997485
bscC	type III secretion protein	NP_880879.1	BP2235	pathogenicity	OuterMembrane	1.085	1.107	0.98	0.997485
bscU	type III secretion protein	NP_880881.1	BP2237	pathogenicity	CytoplasmicMembrane	0.959	0.993	0.966	0.997485
bscQ	type III secretion protein	NP_880885.1	BP2241	pathogenicity	Unknown	1.043	1.044	0.999	0.998337
bscN	type III secretion system ATPase	NP_880888.1	BP2245	pathogenicity	Cytoplasmic	0.958	1.09	0.879	0.862433
bscL	type III secretion system protein	NP_880889.1	BP2246	pathogenicity	Cytoplasmic	1.019	1.047	0.973	0.997485
bscJ	type III secretion protein	NP_880891.1	BP2248	pathogenicity	OuterMembrane	0.954	0.984	0.969	0.997485
bcr4	hypothetical protein BP2250	NP_880893.1	BP2250	pathogenicity	Unknown	1.111	1.287	0.863	0.669562
bcrH2	regulatory protein	NP_880894.1	BP2251	pathogenicity	Unknown	0.907	1.142	0.794	0.154638
bopB	outer protein B	NP_880895.1	BP2252	pathogenicity	CytoplasmicMembrane	0.901	1.096	0.822	0.322645
bopD	outer protein D	NP_880896.1	BP2253	pathogenicity	Unknown	0.963	1.152	0.836	0.429712
bsp22	secreted protein	NP_880899.1	BP2256	pathogenicity	Unknown	0.638	0.636	1.003	0.997485
bopN	outer protein N	NP_880900.1	BP2257	pathogenicity	Unknown	0.918	1.066	0.862	0.693089
-	hypothetical protein BP2258	NP_880901.1	BP2258	pathogenicity	Unknown	1.255	1.258	0.997	0.997485
bcrD	type III secretion pore protein	NP_880904.1	BP2261	pathogenicity	CytoplasmicMembrane	0.908	1.002	0.906	0.985191
bscE	hypothetical protein BP2263	NP_880906.1	BP2263	pathogenicity	Unknown	0.879	0.902	0.974	0.997485
greA	transcription elongation factor GreA	NP_880910.1	BP2267	macromolecule synthesis/modification	Cytoplasmic	0.8	0.839	0.953	0.997485
-	xanthine/uracil family permease	NP_880912.1	BP2269	transport/binding proteins	CytoplasmicMembrane	0.739	0.648	1.14	0.704639
-	sulfurtransferase	NP_880921.1	BP2280	miscellaneous	Cytoplasmic	0.924	0.802	1.153	0.644057
-	protease HtpX	NP_880922.1	BP2282	adaptation	CytoplasmicMembrane	1.002	0.934	1.073	0.997485
qor	quinone oxidoreductase	NP_880923.1	BP2283	cofactor biosynthesis	Cytoplasmic	0.986	1.087	0.907	0.928971
-	tartrate dehydrogenase	NP_880929.1	BP2291	small molecule degradation	Cytoplasmic	1.088	1.039	1.047	0.997485
-	aminobutyrate aminotransferase	NP_880936.1	BP2298	small molecule degradation	Cytoplasmic	0.852	0.878	0.971	0.997485
-	allantoate amidohydrolase	NP_880939.1	BP2301	small molecule degradation	Cytoplasmic	0.886	0.87	1.018	0.997485
-	2-hydroxyacid dehydrogenase	NP_880942.1	BP2304	miscellaneous	Cytoplasmic	0.86	0.888	0.969	0.997485
-	ATP-binding protein	NP_880945.1	BP2307	miscellaneous	Unknown	0.933	1.122	0.832	0.400851
-	transcriptional regulator	NP_880946.1	BP2308	conserved hypothetical	Cytoplasmic	0.98	0.927	1.057	0.997485
purD	phosphoribosylamine--glycine ligase	NP_880947.1	BP2309	ribonucleotide biosynthesis	Cytoplasmic	0.977	0.949	1.029	0.997485
hemF	coproporphyrinogen III oxidase	NP_880948.1	BP2310	cofactor biosynthesis	Cytoplasmic	0.877	0.89	0.986	0.997485
-	hypothetical protein BP2312	NP_880950.1	BP2312	conserved hypothetical	Cytoplasmic	0.991	0.998	0.993	0.997485
vag8	autotransporter	NP_880953.1	BP2315	pathogenicity	OuterMembrane	1.024	1.079	0.949	0.997485
-	ribonuclease	NP_880955.1	BP2317	cell division	Cytoplasmic	0.944	1.004	0.941	0.997485
-	transcriptional regulator	NP_880957.1	BP2319	regulation	Unknown	0.936	1.138	0.823	0.458676
-	lipid A ABC transporter ATP-binding protein/permease MsbA	NP_880959.1	BP2321	transport/binding proteins	CytoplasmicMembrane	0.987	1.017	0.971	0.997485
-	membrane protein	NP_880961.1	BP2323	conserved hypothetical	CytoplasmicMembrane	0.9	0.926	0.972	0.997485
-	transferase	NP_880963.1	BP2325	macromolecule synthesis/modification	Cytoplasmic	0.907	0.939	0.966	0.997485
-	polysaccharide deacetylase	NP_880964.1	BP2326	macromolecule synthesis/modification	Cytoplasmic	0.779	0.781	0.998	0.997485
-	transferase	NP_880966.1	BP2328	macromolecule synthesis/modification	Cytoplasmic	1.069	1.004	1.064	0.997485
-	transferase	NP_880967.1	BP2329	macromolecule synthesis/modification	Unknown	1.007	1.025	0.982	0.997485
dnaE	DNA polymerase III subunit alpha	NP_880970.1	BP2332	macromolecule synthesis/modification	Cytoplasmic	0.954	0.866	1.101	0.871086
-	dioxygenase	NP_880971.1	BP2333	miscellaneous	CytoplasmicMembrane	1.006	0.978	1.029	0.997485
-	ATP-dependent helicase	NP_880972.1	BP2334	macromolecule synthesis/modification	Cytoplasmic	0.9	1.04	0.865	0.691984
argA	N-acetylglutamate synthase	NP_880973.1	BP2335	amino acid biosynthesis	Cytoplasmic	1.012	1.006	1.006	0.997485
-	Fe(2+)-trafficking protein	NP_880974.1	BP2336	conserved hypothetical	Cytoplasmic	0.654	0.706	0.927	0.997485
-	transporter	NP_880976.1	BP2338	transport/binding proteins	Cytoplasmic	1.008	1.161	0.868	0.669562
rpiA	ribose-5-phosphate isomerase A	NP_880977.1	BP2339	central/intermediary metabolism	Unknown	0.892	1.011	0.882	0.800601
-	lipoprotein	NP_880979.1	BP2341	cell surface	Cytoplasmic	0.876	0.868	1.01	0.997485
-	hypothetical protein BP2344	NP_880982.1	BP2344	conserved hypothetical	Unknown	1.126	1.337	0.842	0.602009
-	polyamine ABC transporter ATP-binding protein	NP_880985.1	BP2347	transport/binding proteins	CytoplasmicMembrane	1.198	1.14	1.051	0.997485
-	putrescine ABC transporter substrate-binding protein	NP_880986.1	BP2348	transport/binding proteins	Periplasmic	0.893	0.829	1.078	0.997485
-	3-deoxy-D-manno-octulosonic-acid kinase	NP_880987.1	BP2349	conserved hypothetical	CytoplasmicMembrane	0.977	0.904	1.08	0.997485
-	globin-like protein	NP_880988.1	BP2350	miscellaneous	Cytoplasmic	0.929	1.011	0.919	0.997485
-	inner membrane transport permease	NP_880989.1	BP2351	transport/binding proteins	CytoplasmicMembrane	1.444	1.119	1.291	0.074971
gltA	citrate synthase	NP_880994.1	BP2358	energy metabolism	Cytoplasmic	1.089	0.977	1.114	0.867829
-	hypothetical protein BP2359	NP_880995.1	BP2359	conserved hypothetical	Unknown	0.912	0.831	1.099	0.932331
sdhB	succinate dehydrogenase iron-sulfur subunit	NP_880996.1	BP2360	energy metabolism	CytoplasmicMembrane	0.978	0.872	1.121	0.819689
sdhA	succinate dehydrogenase flavoprotein subunit	NP_880997.1	BP2361	energy metabolism	CytoplasmicMembrane	0.944	0.889	1.061	0.997485
mdH	malate dehydrogenase	NP_881001.1	BP2365	energy metabolism	Cytoplasmic	0.937	1.003	0.934	0.997485
prpD	2-methylcitrate dehydratase	NP_881005.1	BP2371	energy metabolism	Cytoplasmic	0.893	0.988	0.904	0.99455
-	hypothetical protein BP2373	NP_881007.1	BP2373	conserved hypothetical	Cytoplasmic	1.006	1.073	0.937	0.997485
-	AMP-binding protein	NP_881010.1	BP2377	miscellaneous	Cytoplasmic	0.967	1.053	0.918	0.985191
-	transferase	NP_881011.1	BP2378	miscellaneous	Cytoplasmic	0.758	0.745	1.017	0.997485
-	chaperonin	NP_881012.1	BP2379	cell processes	Cytoplasmic	1.389	1.014	1.369	0.0110701
ftsB	cell division protein FtsB	NP_881018.1	BP2385	cell surface	CytoplasmicMembrane	1.022	1.123	0.91	0.99455
eno	enolase	NP_881019.1	BP2386	central/intermediary metabolism	Cytoplasmic	1.32	1.253	1.054	0.997485
kdsA	2-dehydro-3-deoxyphosphooctonate aldolase	NP_881021.1	BP2388	macromolecule synthesis/modification	Cytoplasmic	0.876	0.913	0.959	0.997485
pyrG	CTP synthetase	NP_881022.1	BP2389	ribonucleotide biosynthesis	Cytoplasmic	0.962	1.003	0.959	0.997485
-	aminopeptidase	NP_881024.1	BP2391	macromolecule degradation	Unknown	0.751	0.664	1.132	0.727587
-	D-aminopeptidase	NP_881025.1	BP2393	conserved hypothetical	Unknown	1.063	1.013	1.049	0.997485
-	binding-protein-dependent transport permease	NP_881026.1	BP2394	transport/binding proteins	CytoplasmicMembrane	0.832	0.725	1.148	0.664442
-	binding-protein-dependent transport permease	NP_881027.1	BP2395	transport/binding proteins	CytoplasmicMembrane	1.031	0.975	1.057	0.997485
-	ABC transporter ATP-binding protein	NP_881029.1	BP2397	transport/binding proteins	CytoplasmicMembrane	0.909	0.947	0.961	0.997485
-	L-asparaginase	NP_881030.1	BP2398	miscellaneous	Periplasmic	0.892	0.973	0.917	0.985191
-	transcriptional regulator	NP_881031.1	BP2399	regulation	Cytoplasmic	0.872	0.806	1.081	0.986846
-	coenzyme A transferase subunit	NP_881032.1	BP2400	miscellaneous	Cytoplasmic	0.943	0.939	1.005	0.997485
-	hypothetical protein BP2402	NP_881033.1	BP2402	conserved hypothetical	Cytoplasmic	0.904	0.846	1.067	0.997485
-	electron transfer flavoprotein-ubiquinone oxidoreductase	NP_881034.1	BP2403	energy metabolism	Cytoplasmic	0.933	0.938	0.995	0.997485
-	acetyl-CoA synthetase	NP_881040.1	BP2409	fatty acid metabolism	Cytoplasmic	0.992	1.013	0.979	0.997485
-	hypothetical protein BP2411	NP_881041.1	BP2411	conserved hypothetical	Unknown	1.011	0.99	1.022	0.997485
-	LysR family transcription regulator	NP_881045.1	BP2416	regulation	Cytoplasmic	0.958	0.947	1.011	0.997485
-	integral membrane protein	NP_881049.1	BP2420	cell surface	CytoplasmicMembrane	1.219	1.163	1.048	0.997485
pepA	cytosol aminopeptidase	NP_881050.1	BP2421	macromolecule synthesis/modification	Cytoplasmic	1.174	1.126	1.043	0.997485
-	LysR family transcriptional regulator	NP_881056.1	BP2428	regulation	Cytoplasmic	1.514	1.855	0.816	0.370812
era	GTP-binding protein Era	NP_881058.1	BP2430	miscellaneous	CytoplasmicMembrane	0.923	0.899	1.027	0.997485
rnc	ribonuclease III	NP_881059.1	BP2431	macromolecule degradation	Cytoplasmic	0.987	1.143	0.864	0.685369
lep	signal peptidase I	NP_881060.1	BP2432	macromolecule synthesis/modification	CytoplasmicMembrane	1.039	1.054	0.986	0.997485
lepA	elongation factor 4	NP_881061.1	BP2433	miscellaneous	CytoplasmicMembrane	1.067	1.037	1.029	0.997485
mucD	serine protease	NP_881062.1	BP2434	macromolecule degradation	Periplasmic	1.085	1.083	1.002	0.997485
mucB	sigma factor regulatory protein	NP_881063.1	BP2435	regulation	Periplasmic	0.895	1.046	0.855	0.737375
sigE	RNA polymerase sigma factor RpoE	NP_881065.1	BP2437	macromolecule synthesis/modification	Cytoplasmic	1.231	1.194	1.032	0.997485
fabF	3-oxoacyl-ACP synthase	NP_881067.1	BP2439	fatty acid metabolism	CytoplasmicMembrane	1.082	1.06	1.021	0.997485
acpP	acyl carrier protein	NP_881068.1	BP2440	cofactor biosynthesis	Cytoplasmic	0.635	0.608	1.043	0.997485
fabG	3-oxoacyl-ACP reductase	NP_881069.1	BP2441	fatty acid metabolism	Cytoplasmic	1.08	1.032	1.047	0.997485
fabD	malonyl CoA-acyl carrier protein transacylase	NP_881070.1	BP2442	fatty acid metabolism	Unknown	0.959	1.028	0.932	0.997485
fabH	3-oxoacyl-ACP synthase	NP_881071.1	BP2443	fatty acid metabolism	Unknown	0.979	1.014	0.965	0.997485
-	phosphate acyltransferase	NP_881072.1	BP2444	fatty acid metabolism	Cytoplasmic	0.894	0.87	1.028	0.997485
maf	Maf-like protein	NP_881075.1	BP2447	miscellaneous	Cytoplasmic	1.021	0.998	1.023	0.997485
-	hypothetical protein BP2452	NP_881079.1	BP2452	conserved hypothetical	Cytoplasmic	1.368	1.419	0.964	0.997485
-	oxidoreductase	NP_881081.1	BP2454	central/intermediary metabolism	Unknown	1.07	1.24	0.863	0.669562
alcA	alcaligin biosynthesis enzyme	NP_881083.1	BP2456	adaptation	Cytoplasmic	1.468	1.449	1.014	0.997485
alcB	alcaligin biosynthesis protein	NP_881084.1	BP2457	adaptation	Unknown	1.656	2.573	0.644	1.61994e-05
alcC	alcaligin biosynthesis protein	NP_881085.1	BP2458	adaptation	Cytoplasmic	1.517	2.27	0.668	0.000160434
alcE	iron-sulfur protein	NP_881087.1	BP2460	adaptation	Unknown	1.22	1.29	0.945	0.997485
-	hypothetical protein BP2469	NP_881096.1	BP2469	unknown	Unknown	0.881	0.853	1.033	0.997485
-	serine--tRNA ligase	NP_881097.1	BP2470	macromolecule synthesis/modification	Cytoplasmic	0.963	1.045	0.921	0.99455
-	recombination factor protein RarA	NP_881098.1	BP2471	conserved hypothetical	Cytoplasmic	0.981	0.994	0.987	0.997485
lolA	outer-membrane lipoprotein carrier protein	NP_881099.1	BP2472	cell surface	Periplasmic	1.525	0.75	2.034	2.25857e-15
ftsK	cell division protein	NP_881100.1	BP2473	cell division	CytoplasmicMembrane	0.971	0.943	1.029	0.997485
trxB	thioredoxin reductase	NP_881101.1	BP2474	central/intermediary metabolism	Unknown	1.075	1.056	1.018	0.997485
-	hypothetical protein BP2475	NP_881102.1	BP2475	miscellaneous	Cytoplasmic	0.641	0.768	0.835	0.545039
kdpB	potassium-transporting ATPase subunit B	NP_881108.1	BP2481	transport/binding proteins	CytoplasmicMembrane	0.859	0.873	0.985	0.997485
kdpE	two component system transcriptional regulatory protein	NP_881111.1	BP2484	regulation	Cytoplasmic	0.891	0.967	0.922	0.997485
-	exported protein	NP_881113.1	BP2486	cell surface	CytoplasmicMembrane	1.041	0.979	1.063	0.997485
-	hypothetical protein BP2487	NP_881114.1	BP2487	unknown	Cytoplasmic	1.015	1.068	0.95	0.997485
icd	isocitrate dehydrogenase	NP_881115.1	BP2488	energy metabolism	Cytoplasmic	1.115	1.038	1.074	0.997485
-	ATP-binding protein	NP_881120.1	BP2493	miscellaneous	Cytoplasmic	0.927	1.046	0.886	0.803671
-	zinc protease	NP_881124.1	BP2497	macromolecule degradation	OuterMembrane	1.11	1.149	0.966	0.997485
dnaJ	chaperone protein DnaJ	NP_881125.1	BP2498	cell processes	Cytoplasmic	0.843	0.827	1.02	0.997485
dnaK	chaperone protein DnaK	NP_881126.1	BP2499	cell processes	Cytoplasmic	1.05	1.136	0.924	0.997485
-	thioredoxin	NP_881127.1	BP2500	cofactor biosynthesis	Unknown	0.955	1.006	0.949	0.997485
-	heat shock protein GrpE	NP_881128.1	BP2501	cell processes	Cytoplasmic	1.076	1.028	1.046	0.997485
hemH	ferrochelatase	NP_881130.1	BP2503	cofactor biosynthesis	Cytoplasmic	1.196	1.253	0.954	0.997485
hrcA	heat-inducible transcription repressor	NP_881131.1	BP2504	regulation	Cytoplasmic	1.052	1	1.052	0.997485
ppnK	NAD kinase	NP_881132.1	BP2505	central/intermediary metabolism	Cytoplasmic	0.994	1.041	0.955	0.997485
-	DNA repair protein	NP_881133.1	BP2506	macromolecule synthesis/modification	Cytoplasmic	0.996	1.057	0.942	0.997485
fur	ferric ion uptake regulator	NP_881134.1	BP2507	regulation	Cytoplasmic	1.213	1.304	0.93	0.997485
omlA	Outer membrane protein assembly factor BamE	NP_881135.1	BP2508	macromolecule synthesis/modification	Unknown	0.939	0.873	1.075	0.997485
dapB	4-hydroxy-tetrahydrodipicolinate reductase	NP_881136.1	BP2509	amino acid biosynthesis	Cytoplasmic	0.971	1.032	0.941	0.997485
-	hypothetical protein BP2512	NP_881139.1	BP2512	conserved hypothetical	Cytoplasmic	0.542	0.635	0.854	0.669562
-	LysR family transcriptional regulator	NP_881147.1	BP2520	regulation	Cytoplasmic	1.002	1.365	0.734	0.00662063
-	hypothetical protein BP2532	NP_881159.1	BP2532	conserved hypothetical	Cytoplasmic	0.881	0.937	0.94	0.997485
ppa	inorganic pyrophosphatase	NP_881160.1	BP2533	central/intermediary metabolism	Cytoplasmic	1.015	0.975	1.041	0.997485
-	exported protein	NP_881161.1	BP2534	cell surface	Unknown	0.933	0.973	0.959	0.997485
-	exported protein	NP_881162.1	BP2535	cell surface	CytoplasmicMembrane	1.109	1.149	0.965	0.997485
hemC	porphobilinogen deaminase	NP_881164.1	BP2537	cofactor biosynthesis	Cytoplasmic	1.087	1.12	0.97	0.997485
sucD	succinyl-CoA ligase subunit alpha	NP_881167.1	BP2540	energy metabolism	Cytoplasmic	1.179	1.231	0.958	0.997485
sucC	succinyl-CoA ligase subunit beta	NP_881168.1	BP2541	energy metabolism	Cytoplasmic	1.138	1.275	0.892	0.862433
metE	5-methyltetrahydropteroyltriglutamate--homocysteine S-methyltransferase	NP_881170.1	BP2543	amino acid biosynthesis	Cytoplasmic	1.164	1.091	1.066	0.997485
metR	transcriptional regulatory protein	NP_881171.1	BP2544	regulation	Cytoplasmic	0.967	0.975	0.991	0.997485
recA	recombinase A	NP_881173.1	BP2546	macromolecule synthesis/modification	Cytoplasmic	1.056	1.054	1.002	0.997485
-	two component system sensor histidine kinase	NP_881175.1	BP2548	regulation	CytoplasmicMembrane	0.888	0.919	0.967	0.997485
-	sugar transport protein	NP_881176.1	BP2549	transport/binding proteins	CytoplasmicMembrane	1.062	1.049	1.013	0.997485
rdgC	recombination-associated protein	NP_881188.1	BP2561	conserved hypothetical	Cytoplasmic	1.088	1.171	0.929	0.997485
pyrB	aspartate carbamoyltransferase	NP_881189.1	BP2562	ribonucleotide biosynthesis	Cytoplasmic	0.985	1.01	0.975	0.997485
-	lipoprotein	NP_881191.1	BP2564	cell surface	Unknown	1.125	1.14	0.987	0.997485
-	hypothetical protein BP2567	NP_881194.1	BP2567	unknown	Unknown	0.733	0.778	0.943	0.997485
-	lipoprotein	NP_881196.1	BP2569	cell surface	Unknown	0.961	1.048	0.916	0.985191
-	transcriptional regulatory protein	NP_881198.1	BP2571	regulation	Unknown	0.984	1.04	0.946	0.997485
ihfA	integration host factor subunit alpha	NP_881199.1	BP2572	macromolecule synthesis/modification	Cytoplasmic	1.027	1.007	1.02	0.997485
pheT	phenylalanine--tRNA ligase subunit beta	NP_881200.1	BP2573	macromolecule synthesis/modification	Cytoplasmic	1.024	1.036	0.989	0.997485
pheS	phenylalanine--tRNA ligase subunit alpha	NP_881201.2	BP2574	macromolecule synthesis/modification	Cytoplasmic	1.133	1.24	0.914	0.975061
rplT	50S ribosomal protein L20	NP_881202.1	BP2575	ribosome constituents	Cytoplasmic	0.967	0.825	1.172	0.561256
dut	deoxyuridine 5\'-triphosphate nucleotidohydrolase	NP_881205.1	BP2578	ribonucleotide biosynthesis	Unknown	0.969	0.833	1.163	0.580607
-	GntR family transcriptional regulator	NP_881207.1	BP2580	regulation	Cytoplasmic	0.652	0.803	0.812	0.337719
-	hypothetical protein BP2581	NP_881208.1	BP2581	unknown	Unknown	0.873	0.974	0.896	0.871086
-	hypothetical protein BP2583	NP_881210.1	BP2583	unknown	Unknown	1.037	0.998	1.04	0.997485
-	DNA-binding protein	NP_881214.1	BP2589	miscellaneous	Cytoplasmic	1.081	1.195	0.904	0.985191
-	ABC transporter substrate-binding protein	NP_881239.1	BP2616	transport/binding proteins	Periplasmic	0.844	0.902	0.936	0.997485
guaA	GMP synthase	NP_881246.1	BP2624	ribonucleotide biosynthesis	Cytoplasmic	1.079	1.115	0.968	0.997485
guaB	inosine-5\'-monophosphate dehydrogenase	NP_881247.1	BP2625	ribonucleotide biosynthesis	Cytoplasmic	1.124	1.134	0.991	0.997485
-	exported protein	NP_881253.1	BP2636	cell surface	CytoplasmicMembrane	1.038	1.106	0.938	0.997485
-	ABC transporter ATP-binding protein	NP_881258.1	BP2642	transport/binding proteins	CytoplasmicMembrane	0.989	1.027	0.962	0.997485
-	glycerol-3-phosphate dehydrogenase	NP_881260.1	BP2644	energy metabolism	Cytoplasmic	1.021	1.011	1.01	0.997485
-	IclR family transcriptional regulator	NP_881261.1	BP2645	regulation	Cytoplasmic	1.134	1.201	0.944	0.997485
-	hypothetical protein BP2651	NP_881265.1	BP2651	conserved hypothetical	Unknown	0.897	0.899	0.998	0.997485
-	exported protein	NP_881266.1	BP2652	cell surface	Unknown	0.535	0.725	0.738	0.0162978
-	exported protein	NP_881267.1	BP2653	cell surface	Periplasmic	0.824	0.958	0.86	0.73071
-	7-carboxy-7-deazaguanine synthase	NP_881273.1	BP2659	conserved hypothetical	Cytoplasmic	0.966	1	0.966	0.997485
-	ABC transporter substrate-binding protein	NP_881275.1	BP2661	cell surface	Periplasmic	0.948	0.991	0.957	0.997485
fhaS	adhesin	NP_881280.1	BP2667	pathogenicity	OuterMembrane	1.044	1.122	0.931	0.997485
purL	phosphoribosylformylglycinamidine synthase	NP_881281.1	BP2668	ribonucleotide biosynthesis	Cytoplasmic	1.008	0.978	1.031	0.997485
-	exported protein	NP_881284.1	BP2671	cell surface	Periplasmic	1.198	1.232	0.972	0.997485
fimX	fimbrial protein	NP_881287.1	BP2674	pathogenicity	Extracellular	0.967	1.077	0.898	0.867829
paaK	phenylacetate-coenzyme A ligase	NP_881288.1	BP2675	small molecule degradation	Cytoplasmic	0.801	0.735	1.09	0.944659
paaG	enoyl-CoA hydratase	NP_881290.1	BP2677	small molecule degradation	Cytoplasmic	0.914	0.905	1.009	0.997485
paaX	phenylacetic acid degradation operon negative regulatory protein	NP_881297.1	BP2685	regulation	Cytoplasmic	0.785	0.874	0.897	0.963577
-	oligoribonuclease	NP_881299.1	BP2687	macromolecule degradation	Cytoplasmic	1.052	1.103	0.954	0.997485
-	integral membrane zinc-metalloprotease	NP_881300.1	BP2688	macromolecule degradation	CytoplasmicMembrane	1.006	1.037	0.97	0.997485
-	ABC transporter substrate-binding protein	NP_881303.1	BP2692	transport/binding proteins	Periplasmic	0.78	0.831	0.939	0.997485
-	gamma-glutamyltranspeptidase	NP_881304.1	BP2693	macromolecule degradation	Periplasmic	0.814	0.832	0.979	0.997485
glnB	nitrogen regulatory protein	NP_881307.1	BP2699	regulation	CytoplasmicMembrane	0.81	0.854	0.948	0.997485
nadE	NAD synthetase	NP_881308.1	BP2700	central/intermediary metabolism	Cytoplasmic	0.925	0.98	0.944	0.997485
-	membrane transport protein	NP_881309.1	BP2701	transport/binding proteins	CytoplasmicMembrane	0.921	0.972	0.948	0.997485
argH	argininosuccinate lyase	NP_881310.1	BP2702	amino acid biosynthesis	Cytoplasmic	1.108	1.034	1.072	0.997485
-	hypothetical protein BP2703	NP_881311.1	BP2703	miscellaneous	Unknown	1.041	1.161	0.896	0.870906
-	molybdenum-binding protein	NP_881313.1	BP2705	cofactor biosynthesis	Cytoplasmic	1.556	1.758	0.885	0.870906
moeA	molybdopterin cofactor biosynthesis protein	NP_881315.1	BP2707	cofactor biosynthesis	Cytoplasmic	0.969	1.04	0.931	0.997485
moaE	molybdopterin converting factor	NP_881317.1	BP2709	cofactor biosynthesis	Cytoplasmic	0.966	0.972	0.994	0.999547
moaD	molybdopterin converting factor	NP_881318.1	BP2710	cofactor biosynthesis	Unknown	1.133	1.201	0.944	0.997485
moaC	cyclic pyranopterin monophosphate synthase accessory protein	NP_881319.1	BP2711	cofactor biosynthesis	Cytoplasmic	0.942	1.167	0.807	0.273241
-	exported protein	NP_881320.1	BP2712	cell surface	Unknown	0.532	0.576	0.924	0.997485
-	hydrolase	NP_881321.1	BP2713	miscellaneous	Unknown	0.982	0.993	0.99	0.997485
-	lipoprotein	NP_881322.1	BP2714	cell surface	Unknown	0.972	0.901	1.078	0.986846
-	AhpC/TSA-family protein	NP_881323.1	BP2715	miscellaneous	Unknown	1.029	1.108	0.928	0.997485
-	TetR family transcriptional regulator	NP_881328.1	BP2720	regulation	Cytoplasmic	0.926	0.939	0.986	0.997485
-	oxidoreductase	NP_881334.1	BP2726	miscellaneous	Cytoplasmic	1.114	1.117	0.998	0.999812
-	SurF1-family protein	NP_881335.1	BP2727	miscellaneous	CytoplasmicMembrane	0.933	0.874	1.067	0.997485
-	hypothetical protein BP2735	NP_881342.1	BP2735	conserved hypothetical	Unknown	0.962	0.99	0.972	0.997485
-	nitrogen regulatory protein P-II	NP_881343.1	BP2736	regulation	CytoplasmicMembrane	0.928	0.987	0.94	0.997485
-	ABC transporter ATP-binding protein	NP_881347.1	BP2743	transport/binding proteins	Cytoplasmic	1.332	1.155	1.153	0.669562
-	ABC transporter ATP-binding protein	NP_881348.1	BP2744	transport/binding proteins	Cytoplasmic	1.103	1.061	1.039	0.997485
-	ABC transporter ATP-binding protein	NP_881349.1	BP2745	transport/binding proteins	CytoplasmicMembrane	1.181	1.111	1.064	0.997485
-	ABC transporter substrate-binding protein	NP_881351.1	BP2747	transport/binding proteins	Periplasmic	0.715	0.765	0.935	0.997485
putA	trifunctional transcriptional regulator/proline dehydrogenase/pyrroline-5-carboxylate dehydrogenase	NP_881353.1	BP2749	small molecule degradation	Cytoplasmic	0.867	0.834	1.039	0.997485
-	lipoprotein	NP_881354.1	BP2750	cell surface	Unknown	1.024	1.013	1.011	0.997485
-	membrane protein	NP_881355.1	BP2751	cell surface	Unknown	0.904	0.969	0.933	0.997485
clpA	ATP-dependent Clp protease ATP-binding protein	NP_881357.1	BP2753	macromolecule degradation	Cytoplasmic	0.996	0.969	1.029	0.997485
-	exported protein	NP_881359.1	BP2755	cell surface	Unknown	1.592	1.27	1.253	0.126174
-	cold-shock protein	NP_881361.1	BP2757	adaptation	Cytoplasmic	0.927	0.981	0.945	0.997485
-	beta-ketoadipyl CoA thiolase	NP_881363.1	BP2759	central/intermediary metabolism	Cytoplasmic	1.08	1.077	1.003	0.997485
sodB	superoxide dismutase	NP_881365.1	BP2761	protection responses	Periplasmic	0.537	0.456	1.177	0.54227
xseA	exodeoxyribonuclease VII large subunit	NP_881366.1	BP2762	macromolecule degradation	Cytoplasmic	0.769	0.86	0.895	0.902939
-	biopolymer transport protein	NP_881368.1	BP2764	transport/binding proteins	CytoplasmicMembrane	0.965	0.928	1.04	0.997485
-	hypothetical protein BP2767	NP_881371.1	BP2767	conserved hypothetical	Unknown	0.78	0.773	1.008	0.997485
adk	adenylate kinase	NP_881373.1	BP2769	central/intermediary metabolism	Cytoplasmic	0.946	1.067	0.887	0.811615
-	short-chain dehydrogenase	NP_881374.1	BP2770	central/intermediary metabolism	Cytoplasmic	1.003	1.04	0.965	0.997485
rpsT	30S ribosomal protein S20	NP_881377.1	BP2773	ribosome constituents	Cytoplasmic	1.131	1.16	0.975	0.997485
-	lipoprotein	NP_881382.1	BP2782	cell surface	Unknown	0.894	1.045	0.855	0.680775
thrC	threonine synthase	NP_881383.1	BP2783	amino acid biosynthesis	Cytoplasmic	0.975	0.904	1.078	0.997485
-	homoserine dehydrogenase	NP_881384.1	BP2784	amino acid biosynthesis	Cytoplasmic	1.062	1.043	1.018	0.997485
-	aminotransferase	NP_881385.1	BP2785	central/intermediary metabolism	Cytoplasmic	0.907	0.945	0.96	0.997485
-	hypothetical protein BP2787	NP_881387.1	BP2787	miscellaneous	Unknown	0.994	0.974	1.021	0.997485
-	hypothetical protein BP2788	NP_881388.1	BP2788	miscellaneous	Cytoplasmic	1.071	1.085	0.987	0.997485
-	4-hydroxythreonine-4-phosphate dehydrogenase	NP_881389.1	BP2789	conserved hypothetical	Cytoplasmic	1.014	0.889	1.14	0.681402
dnaB	replicative DNA helicase	NP_881391.1	BP2791	macromolecule synthesis/modification	Cytoplasmic	0.904	0.933	0.97	0.997485
rplI	50S ribosomal protein L9	NP_881393.1	BP2793	ribosome constituents	Cytoplasmic	1.026	1.01	1.016	0.997485
rpsR	30S ribosomal protein S18	NP_881394.1	BP2794	ribosome constituents	Cytoplasmic	0.915	0.757	1.209	0.326715
rpsF	30S ribosomal protein S6	NP_881396.1	BP2796	ribosome constituents	Cytoplasmic	0.995	0.924	1.077	0.997485
-	GTP cyclohydrolase	NP_881397.1	BP2797	conserved hypothetical	Cytoplasmic	0.995	0.969	1.027	0.997485
dxs	1-deoxy-D-xylulose-5-phosphate synthase	NP_881398.1	BP2798	cofactor biosynthesis	Cytoplasmic	1.002	1.079	0.929	0.997485
-	geranyltranstransferase	NP_881399.1	BP2799	central/intermediary metabolism	Cytoplasmic	0.995	1.025	0.97	0.997485
xseB	exodeoxyribonuclease VII small subunit	NP_881400.1	BP2800	macromolecule degradation	Cytoplasmic	0.914	0.925	0.988	0.997485
-	exported protein	NP_881402.1	BP2802	cell surface	Unknown	0.854	0.992	0.861	0.791088
-	cation transport protein	NP_881405.1	BP2806	transport/binding proteins	CytoplasmicMembrane	0.885	0.974	0.908	0.99455
-	thioesterase	NP_881406.1	BP2807	miscellaneous	Unknown	1.37	1.361	1.007	0.997485
fadD	long-chain-fatty-acid--CoA ligase	NP_881410.1	BP2811	small molecule degradation	Unknown	1.137	1.182	0.962	0.997485
-	inositol monophosphatase	NP_881412.1	BP2813	miscellaneous	Unknown	0.971	1.064	0.913	0.99455
-	hypothetical protein BP2815	NP_881413.1	BP2815	miscellaneous	Unknown	0.892	0.918	0.972	0.997485
-	methionine ABC transporter ATP-binding protein	NP_881414.1	BP2816	transport/binding proteins	CytoplasmicMembrane	1.21	1.022	1.184	0.475971
-	lipoprotein	NP_881416.1	BP2818	cell surface	CytoplasmicMembrane	0.522	0.562	0.928	0.997485
-	ABC transporter ATP-binding protein	NP_881427.1	BP2832	transport/binding proteins	CytoplasmicMembrane	1.545	1.313	1.177	0.458676
-	exported protein	NP_881432.1	BP2839	cell surface	Unknown	1.211	1.359	0.891	0.870906
-	short-chain dehydrogenase	NP_881434.1	BP2841	central/intermediary metabolism	Cytoplasmic	1.279	1.433	0.893	0.862433
panB	3-methyl-2-oxobutanoate hydroxymethyltransferase	NP_881438.1	BP2850	cofactor biosynthesis	Cytoplasmic	1.343	1.194	1.124	0.746418
-	LysR family transcriptional regulator	NP_881445.1	BP2857	regulation	Cytoplasmic	0.797	0.868	0.918	0.997485
tyrB	aromatic amino acid aminotransferase	NP_881446.1	BP2858	amino acid biosynthesis	Cytoplasmic	1.063	1.144	0.929	0.997485
-	hypothetical protein BP2862	NP_881450.1	BP2862	unknown	Unknown	0.879	0.877	1.003	0.997485
-	hypothetical protein BP2863	NP_881451.1	BP2863	unknown	Cytoplasmic	1.011	0.998	1.013	0.997485
-	alcohol dehydrogenase	NP_881452.1	BP2864	central/intermediary metabolism	Cytoplasmic	1.133	1.153	0.983	0.997485
-	hypothetical protein BP2865	NP_881453.1	BP2865	unknown	Unknown	1.025	1.099	0.932	0.997485
-	ABC transporter ATP-binding protein	NP_881454.1	BP2867	transport/binding proteins	CytoplasmicMembrane	1.015	1.006	1.009	0.997485
-	ABC transporter permease	NP_881455.1	BP2868	transport/binding proteins	CytoplasmicMembrane	1.436	1.134	1.266	0.125117
-	hypothetical protein BP2869	NP_881456.1	BP2869	unknown	Cytoplasmic	0.801	0.738	1.086	0.975061
-	exported protein	NP_881460.1	BP2873	cell surface	Unknown	1.031	0.922	1.119	0.837383
ribE	riboflavin synthase subunit alpha	NP_881461.1	BP2874	cofactor biosynthesis	Cytoplasmic	0.976	0.857	1.139	0.691984
-	amidase	NP_881462.1	BP2875	central/intermediary metabolism	Unknown	0.909	0.953	0.953	0.997485
-	LysR family transcriptional regulator	NP_881467.1	BP2882	regulation	Cytoplasmic	0.912	1.119	0.815	0.251543
-	lipoprotein	NP_881470.1	BP2886	cell surface	Unknown	0.89	1.009	0.882	0.901971
-	integral membrane protein	NP_881472.1	BP2888	cell surface	CytoplasmicMembrane	0.865	0.813	1.063	0.997485
-	c\'cytochrome	NP_881473.1	BP2889	energy metabolism	Periplasmic	0.54	0.502	1.077	0.997485
purB	adenylosuccinate lyase	NP_881474.1	BP2890	ribonucleotide biosynthesis	Cytoplasmic	1.059	1.114	0.95	0.997485
-	hypothetical protein BP2891	NP_881475.1	BP2891	miscellaneous	Cytoplasmic	1.024	1.013	1.011	0.997485
mnmA	tRNA-specific 2-thiouridylase MnmA	NP_881477.1	BP2893	macromolecule synthesis/modification	Cytoplasmic	1.034	1.041	0.993	0.997485
-	LysR family transcriptional regulator	NP_881478.1	BP2894	regulation	Cytoplasmic	0.602	0.625	0.964	0.997485
pntaA	NAD(P) transhydrogenase subunit alpha	NP_881481.1	BP2897	energy metabolism	CytoplasmicMembrane	1.075	1.265	0.85	0.562861
-	oxidoreductase	NP_881488.1	BP2906	miscellaneous	Cytoplasmic	0.925	0.936	0.988	0.997485
fhaL	adhesin	NP_881489.1	BP2907	pathogenicity	OuterMembrane	1.002	0.982	1.02	0.997485
aroG	phospho-2-dehydro-3-deoxyheptonate aldolase	NP_881490.1	BP2908	amino acid biosynthesis	Cytoplasmic	0.825	0.811	1.017	0.997485
-	hypothetical protein BP2909	NP_881491.1	BP2909	conserved hypothetical	Cytoplasmic	1	1.014	0.986	0.997485
-	hydrolase	NP_881492.1	BP2910	miscellaneous	Cytoplasmic	0.84	0.902	0.931	0.997485
bph3	DNA-binding protein	NP_881493.1	BP2911	regulation	Unknown	1.14	1.348	0.845	0.537063
-	nucleotide-binding protein	NP_881498.1	BP2916	conserved hypothetical	Cytoplasmic	0.966	1.017	0.95	0.997485
-	hypothetical protein BP2918	NP_881500.1	BP2918	miscellaneous	Unknown	0.795	0.917	0.867	0.731799
bfrG	TonB-dependent receptor	NP_881504.1	BP2922	pathogenicity	OuterMembrane	0.643	0.74	0.868	0.737375
-	exported protein	NP_881506.1	BP2924	cell surface	Periplasmic	0.436	0.314	1.389	0.00490448
-	integral membrane protein	NP_881509.1	BP2927	cell surface	CytoplasmicMembrane	1.485	1.399	1.062	0.997485
cyoB	ubiquinol oxidase subunit I	NP_881514.1	BP2932	energy metabolism	CytoplasmicMembrane	1.082	1.069	1.012	0.997485
cyoA	ubiquinol oxidase polypeptide II	NP_881515.1	BP2933	energy metabolism	CytoplasmicMembrane	1.062	0.996	1.067	0.997485
-	two component system response regulator	NP_881516.1	BP2934	regulation	Cytoplasmic	0.984	0.975	1.01	0.997485
-	exported protein	NP_881518.1	BP2936	cell surface	CytoplasmicMembrane	0.965	0.881	1.096	0.944047
-	hypothetical protein BP2937	NP_881519.1	BP2937	conserved hypothetical	Cytoplasmic	0.96	0.797	1.204	0.400851
-	riboflavin-specific deaminase	NP_881528.1	BP2948	cofactor biosynthesis	Cytoplasmic	0.886	0.921	0.961	0.997485
-	hypothetical protein BP2949	NP_881529.1	BP2949	miscellaneous	Cytoplasmic	1.009	1.036	0.974	0.997485
nrdR	transcriptional regulator NrdR	NP_881530.1	BP2951	conserved hypothetical	Cytoplasmic	0.945	1.165	0.811	0.239259
glyA	serine hydroxymethyltransferase	NP_881531.1	BP2952	central/intermediary metabolism	Cytoplasmic	1.097	1.021	1.074	0.997485
-	hypothetical protein BP2953	NP_881532.1	BP2953	conserved hypothetical	Periplasmic	0.95	1.136	0.836	0.429716
tyrS	tyrosine--tRNA ligase	NP_881533.1	BP2954	macromolecule synthesis/modification	Cytoplasmic	0.969	1.184	0.818	0.295184
-	iron-sulfur cluster insertion protein ErpA	NP_881537.1	BP2958	miscellaneous	Cytoplasmic	0.821	0.949	0.865	0.680775
argC	N-acetyl-gamma-glutamyl-phosphate reductase	NP_881539.1	BP2960	amino acid biosynthesis	Cytoplasmic	1.126	1.056	1.067	0.997485
rpsI	30S ribosomal protein S9	NP_881540.1	BP2961	ribosome constituents	Cytoplasmic	1.05	0.946	1.11	0.870906
rplM	50S ribosomal protein L13	NP_881541.1	BP2962	ribosome constituents	Cytoplasmic	0.85	0.813	1.046	0.997485
-	ABC transporter substrate-binding protein	NP_881542.1	BP2963	transport/binding proteins	Unknown	0.873	0.968	0.902	0.899149
-	hypothetical protein BP2964	NP_881543.1	BP2964	miscellaneous	Cytoplasmic	0.994	1.082	0.918	0.986846
-	hypothetical protein BP2965	NP_881544.1	BP2965	unknown	Cytoplasmic	0.916	1.024	0.895	0.929914
-	carboxylesterase	NP_881545.1	BP2966	central/intermediary metabolism	Unknown	1.034	0.996	1.038	0.997485
dbpA	ATP-dependent RNA helicase	NP_881550.1	BP2973	ribosome constituents	Cytoplasmic	0.894	0.879	1.017	0.997485
-	hypothetical protein BP2977	NP_881554.1	BP2977	miscellaneous	Unknown	0.899	0.922	0.974	0.997485
gltX	glutamate--tRNA ligase	NP_881555.1	BP2978	macromolecule synthesis/modification	Cytoplasmic	0.947	1.006	0.942	0.997485
nrdA	ribonucleotide-diphosphate reductase subunit alpha	NP_881559.1	BP2983	macromolecule synthesis/modification	Cytoplasmic	0.99	0.968	1.023	0.997485
nrdB	ribonucleotide-diphosphate reductase subunit beta	NP_881560.1	BP2984	macromolecule synthesis/modification	Cytoplasmic	0.983	0.969	1.014	0.997485
bpH1	histone protein	NP_881561.1	BP2985	regulation	Unknown	1.061	0.916	1.158	0.661767
pcp	lipoprotein	NP_881568.1	BP2992	cell surface	OuterMembrane	0.923	1.061	0.87	0.693089
-	carbohydrate kinase	NP_881569.1	BP2993	small molecule degradation	Unknown	1.041	1.034	1.007	0.997485
-	membrane protein	NP_881570.1	BP2994	cell surface	Unknown	0.901	0.945	0.954	0.997485
fabG	acetyl-CoA carboxylase biotin carboxylase subunit	NP_881571.1	BP2996	fatty acid metabolism	Cytoplasmic	1.006	1.069	0.941	0.997485
mpl	UDP-N-acetylmuramate--L-alanyl-gamma-D-glutamyl-meso-diaminopimelate ligase	NP_881575.1	BP3000	cell surface	Cytoplasmic	0.934	0.966	0.967	0.997485
-	hypothetical protein BP3002	NP_881577.1	BP3002	conserved hypothetical	Cytoplasmic	0.991	0.988	1.003	0.997485
aroE	shikimate dehydrogenase	NP_881579.1	BP3004	amino acid biosynthesis	Cytoplasmic	0.816	0.958	0.851	0.631531
grp	glutamate uptake regulatory protein	NP_881583.1	BP3008	regulation	Cytoplasmic	0.876	0.858	1.021	0.997485
-	D-amino acid dehydrogenase small subunit	NP_881584.1	BP3009	small molecule degradation	CytoplasmicMembrane	0.794	0.73	1.087	0.975061
-	membrane protein	NP_881587.1	BP3012	cell surface	Unknown	0.767	0.854	0.898	0.871086
-	hypothetical protein BP3013	NP_881588.1	BP3013	unknown	Cytoplasmic	1.043	1.169	0.892	0.862433
secA	protein translocase subunit SecA	NP_881589.1	BP3014	transport/binding proteins	Cytoplasmic	1.086	1.095	0.992	0.997485
lpxC	UDP-3-O-acyl-N-acetylglucosamine deacetylase	NP_881592.1	BP3017	macromolecule degradation	Cytoplasmic	0.866	0.858	1.009	0.997485
ftsZ	cell division protein FtsZ	NP_881593.1	BP3018	cell division	Cytoplasmic	1.058	0.979	1.08	0.985191
ftsA	cell division protein FtsA	NP_881594.1	BP3019	cell division	Cytoplasmic	0.936	1.036	0.904	0.902939
ddl	D-alanine--D-alanine ligase	NP_881596.1	BP3021	cell surface	Cytoplasmic	1.008	1.151	0.876	0.73071
murC	UDP-N-acetylmuramate--L-alanine ligase	NP_881597.1	BP3022	cell surface	Cytoplasmic	0.965	0.991	0.974	0.997485
murG	undecaprenyldiphospho-muramoylpentapeptide beta-N- acetylglucosaminyltransferase	NP_881598.1	BP3023	cell surface	CytoplasmicMembrane	0.833	0.892	0.935	0.997485
murD	UDP-N-acetylmuramoylalanine--D-glutamate ligase	NP_881600.1	BP3025	cell surface	Cytoplasmic	0.943	1.005	0.938	0.997485
mraY	phospho-N-acetylmuramoyl-pentapeptide-transferase	NP_881601.1	BP3026	cell surface	Cytoplasmic	1.207	1.045	1.155	0.669562
murE	bifunctional UDP-N-acetylmuramoylalanyl-D-glutamate--2,6-diaminopimelate ligase/UDP-N-acetylmuramoyl-tripeptide-D-alanyl-D-alanine ligase	NP_881602.1	BP3027	cell surface	Cytoplasmic	0.962	1.1	0.875	0.73071
-	rRNA small subunit methyltransferase H	NP_881605.1	BP3030	miscellaneous	Cytoplasmic	0.95	1.059	0.897	0.870906
mraZ	cell division protein MraZ	NP_881606.1	BP3031	conserved hypothetical	Cytoplasmic	0.847	0.893	0.949	0.997485
-	ABC transporter ATP-binding protein	NP_881607.1	BP3034	cell surface	Cytoplasmic	0.859	0.83	1.035	0.997485
pyrC	dihydroorotase	NP_881608.1	BP3035	ribonucleotide biosynthesis	Cytoplasmic	0.973	0.906	1.074	0.986846
-	hydrolase	NP_881609.1	BP3036	miscellaneous	Cytoplasmic	0.986	0.934	1.056	0.997485
-	hypothetical protein BP3037	NP_881610.1	BP3037	conserved hypothetical	Unknown	1.063	1.506	0.705	0.00266575
bllY	hemolysin	NP_881613.1	BP3040	pathogenicity	Cytoplasmic	0.986	0.911	1.082	0.985191
-	methionine sulfoxide reductase A	NP_881614.1	BP3041	macromolecule synthesis/modification	Cytoplasmic	0.852	0.839	1.016	0.997485
ilvD	dihydroxy-acid dehydratase	NP_881616.1	BP3043	amino acid biosynthesis	Cytoplasmic	0.995	0.934	1.065	0.997485
-	hypothetical protein BP3047	NP_881619.1	BP3047	conserved hypothetical	Unknown	1.212	1.101	1.1	0.871086
-	hypothetical protein BP3048	NP_881620.1	BP3048	unknown	Cytoplasmic	1.014	1.081	0.938	0.997485
-	membrane protein	NP_881623.1	BP3051	cell surface	CytoplasmicMembrane	0.994	0.789	1.26	0.104273
-	gamma-glutamyltranspeptidase	NP_881624.1	BP3052	miscellaneous	Periplasmic	1.052	1.048	1.003	0.997485
ung	uracil-DNA glycosylase	NP_881627.1	BP3056	macromolecule synthesis/modification	Cytoplasmic	0.979	1.02	0.96	0.997485
-	hypothetical protein BP3058	NP_881629.1	BP3058	conserved hypothetical	Unknown	1.001	0.97	1.032	0.997485
cca	tRNA CCA-pyrophosphorylase	NP_881630.1	BP3059	macromolecule synthesis/modification	Cytoplasmic	0.936	0.957	0.978	0.997485
-	5-formyltetrahydrofolate cyclo-ligase	NP_881632.1	BP3061	miscellaneous	Unknown	0.988	1.07	0.924	0.997485
-	aminohydrolase	NP_881634.1	BP3063	small molecule degradation	Cytoplasmic	0.878	0.897	0.98	0.997485
-	methylenetetrahydrofolate reductase	NP_881637.1	BP3066	amino acid biosynthesis	Cytoplasmic	0.917	0.839	1.093	0.944659
acyH	adenosylhomocysteinase	NP_881639.1	BP3068	central/intermediary metabolism	Cytoplasmic	0.624	0.637	0.98	0.997485
metK	S-adenosylmethionine synthetase	NP_881642.1	BP3071	central/intermediary metabolism	Cytoplasmic	1.045	1.359	0.769	0.0630509
dapF	diaminopimelate epimerase	NP_881645.1	BP3074	amino acid biosynthesis	Cytoplasmic	0.892	0.9	0.991	0.997485
-	hypothetical protein BP3075	NP_881646.1	BP3075	conserved hypothetical	Cytoplasmic	1.097	0.994	1.104	0.871086
-	outer membrane protein	NP_881648.1	BP3077	cell surface	OuterMembrane	0.95	0.979	0.971	0.997485
-	ABC transporter permease	NP_881652.1	BP3081	cell surface	CytoplasmicMembrane	1.581	1.732	0.912	0.985191
-	ABC transporter ATP-binding protein	NP_881653.1	BP3082	cell surface	CytoplasmicMembrane	0.862	0.864	0.997	0.997485
-	hypothetical protein BP3084	NP_881655.1	BP3084	conserved hypothetical	Cytoplasmic	0.958	0.898	1.067	0.997485
dksA	RNA polymerase-binding transcription factor DksA	NP_881656.1	BP3085	regulation	Cytoplasmic	0.684	0.635	1.077	0.997485
hslV	ATP-dependent protease subunit HsIV	NP_881657.1	BP3086	cell processes	Cytoplasmic	0.731	0.7	1.044	0.997485
hslU	ATP-dependent protease ATPase subunit HslU	NP_881658.1	BP3087	cell processes	Cytoplasmic	1.002	1.024	0.978	0.997485
-	exported protein	NP_881659.1	BP3088	conserved hypothetical	Unknown	1.341	0.977	1.373	0.00351904
-	hypothetical protein BP3090	NP_881660.1	BP3090	conserved hypothetical	Cytoplasmic	0.863	0.775	1.114	0.862433
-	phospholipase D	NP_881662.1	BP3092	macromolecule synthesis/modification	CytoplasmicMembrane	0.954	0.962	0.992	0.999812
modC	molybdenum ABC transporter ATP-binding protein ModC	NP_881663.1	BP3093	transport/binding proteins	Unknown	0.975	0.923	1.056	0.997485
modA	molybdate ABC transporter substrate-binding protein ModA	NP_881665.1	BP3095	transport/binding proteins	Periplasmic	0.855	0.473	1.807	2.02294e-10
-	hydrolase	NP_881666.1	BP3096	miscellaneous	Unknown	0.95	0.82	1.159	0.654076
-	hypothetical protein BP3108	NP_881676.1	BP3108	conserved hypothetical	Unknown	0.682	0.792	0.861	0.648685
-	MerR family transcriptional regulator	NP_881678.1	BP3110	regulation	Unknown	1.043	1.004	1.039	0.997485
-	hypothetical protein BP3115	NP_881681.1	BP3115	conserved hypothetical	Unknown	0.813	0.839	0.969	0.997485
-	modification methylase	NP_881682.1	BP3116	macromolecule synthesis/modification	Cytoplasmic	1.098	1.134	0.968	0.997485
-	restriction endonuclease	NP_881683.1	BP3117	macromolecule synthesis/modification	Cytoplasmic	0.905	0.904	1.001	0.997485
-	hypothetical protein BP3118	NP_881684.1	BP3118	conserved hypothetical	Cytoplasmic	0.988	1.022	0.967	0.997485
-	GTP-binding protein	NP_881686.1	BP3121	conserved hypothetical	Cytoplasmic	1.039	1.007	1.032	0.997485
pth	peptidyl-tRNA hydrolase	NP_881688.1	BP3123	macromolecule synthesis/modification	Cytoplasmic	1.048	1.036	1.011	0.997485
rplY	50S ribosomal protein L25	NP_881689.1	BP3124	ribosome constituents	Cytoplasmic	1.055	0.866	1.218	0.293442
prsA	ribose-phosphate pyrophosphokinase	NP_881690.1	BP3125	ribonucleotide biosynthesis	Cytoplasmic	1.049	1.004	1.045	0.997485
lolB	outer membrane lipoprotein LolB	NP_881692.1	BP3127	cell surface	Unknown	0.918	0.886	1.035	0.997485
-	hypothetical protein BP3128	NP_881693.1	BP3128	conserved hypothetical	Unknown	0.975	0.961	1.014	0.997485
-	cyclase	NP_881695.1	BP3130	miscellaneous	Cytoplasmic	1.015	1.091	0.93	0.997485
-	oxidoreductase	NP_881696.1	BP3131	miscellaneous	Cytoplasmic	0.847	0.817	1.037	0.997485
-	hypothetical protein BP3132	NP_881697.1	BP3132	unknown	Unknown	0.662	0.629	1.051	0.997485
fahA	fumarylacetoacetase	NP_881700.1	BP3135	small molecule degradation	Cytoplasmic	0.946	0.958	0.987	0.997485
-	two component system sensor histidine kinase	NP_881702.1	BP3137	regulation	CytoplasmicMembrane	0.819	0.771	1.062	0.997485
-	two component system response regulator	NP_881703.1	BP3138	regulation	Cytoplasmic	1.072	1.032	1.038	0.997485
-	oxidoreductase	NP_881704.1	BP3139	miscellaneous	Cytoplasmic	0.813	0.883	0.922	0.997485
pgm	phosphoglucomutase	NP_881706.1	BP3141	macromolecule synthesis/modification	Unknown	0.935	0.985	0.949	0.997485
pgi	glucose-6-phosphate isomerase	NP_881707.1	BP3142	energy metabolism	Cytoplasmic	1.024	1.046	0.979	0.997485
-	glycosyltransferase	NP_881708.1	BP3143	cell surface	Cytoplasmic	0.808	0.907	0.891	0.901971
-	glycosyltransferase	NP_881709.1	BP3144	cell surface	Cytoplasmic	1.012	1.134	0.892	0.892125
-	glycosyltransferase	NP_881710.1	BP3145	cell surface	Cytoplasmic	0.818	0.781	1.048	0.997485
-	asparagine synthase	NP_881711.1	BP3146	amino acid biosynthesis	Cytoplasmic	1.039	0.979	1.061	0.997485
-	2-nonaprenyl-3-methyl-6-methoxy-1,4-benzoquinol hydroxylase	NP_881717.1	BP3152	conserved hypothetical	Unknown	1.04	0.911	1.141	0.691984
-	hypothetical protein BP3153	NP_881718.1	BP3153	conserved hypothetical	Unknown	0.951	0.872	1.091	0.912267
thyA	thymidylate synthase	NP_881719.1	BP3154	ribonucleotide biosynthesis	Cytoplasmic	1.12	1.253	0.894	0.870906
folA	dihydrofolate reductase	NP_881720.1	BP3155	cofactor biosynthesis	Unknown	0.978	1.259	0.777	0.120722
-	coenzyme A ligase	NP_881747.1	BP3189	miscellaneous	Cytoplasmic	1.03	1.167	0.883	0.871086
-	TetR family transcriptional regulator	NP_881748.1	BP3190	regulation	Cytoplasmic	1.018	1.251	0.814	0.292572
-	hypothetical protein BP3212	NP_881763.1	BP3212	conserved hypothetical	Unknown	1.092	0.963	1.135	0.693089
gloB	hydroxyacylglutathione hydrolase	NP_881764.1	BP3213	miscellaneous	Cytoplasmic	0.954	0.878	1.086	0.944659
fabI	enoyl-ACP reductase	NP_881766.1	BP3215	fatty acid metabolism	CytoplasmicMembrane	1.092	1.16	0.941	0.997485
-	hypothetical protein BP3217	NP_881768.1	BP3217	conserved hypothetical	Cytoplasmic	0.971	0.973	0.998	0.999812
-	membrane protein	NP_881769.1	BP3218	cell surface	CytoplasmicMembrane	0.938	0.909	1.032	0.997485
ompR	two component system response regulator	NP_881772.1	BP3222	regulation	Cytoplasmic	1.138	1.296	0.878	0.837383
-	two component system sensor histidine kinase	NP_881773.1	BP3223	regulation	CytoplasmicMembrane	0.943	1.023	0.922	0.99455
glnS	glutamine--tRNA ligase	NP_881776.1	BP3226	macromolecule synthesis/modification	Cytoplasmic	0.973	0.977	0.995	0.997485
minC	septum site-determining protein	NP_881777.1	BP3227	cell division	Cytoplasmic	0.968	0.993	0.975	0.997485
minD	septum site-determining protein	NP_881778.1	BP3228	cell division	Cytoplasmic	1.062	1.04	1.021	0.997485
minE	cell division topological specificity factor	NP_881779.1	BP3229	cell division	Cytoplasmic	1.103	1.203	0.917	0.985191
-	peptide ABC transporter substrate-binding protein	NP_881784.1	BP3237	transport/binding proteins	Periplasmic	0.858	0.785	1.093	0.955391
-	glycosyl transferase family protein	NP_881785.1	BP3238	macromolecule synthesis/modification	CytoplasmicMembrane	0.904	0.892	1.013	0.997485
uvrA2	excinuclease ABC subunit	NP_881788.1	BP3240	macromolecule synthesis/modification	Cytoplasmic	0.904	1.299	0.696	0.00490448
-	aminodeoxychorismate synthase subunit I	NP_881789.1	BP3241	miscellaneous	Cytoplasmic	1.061	1.104	0.961	0.997485
-	hypothetical protein BP3248	NP_881796.1	BP3248	conserved hypothetical	Cytoplasmic	1.093	1.111	0.983	0.997485
pdxH	pyridoxine/pyridoxamine 5\'-phosphate oxidase	NP_881799.1	BP3251	cofactor biosynthesis	Cytoplasmic	0.863	1.004	0.859	0.648685
purU	formyltetrahydrofolate deformylase	NP_881802.1	BP3254	ribonucleotide biosynthesis	Cytoplasmic	1.035	1.019	1.015	0.997485
trpC	indole-3-glycerol phosphate synthase	NP_881805.1	BP3261	amino acid biosynthesis	Cytoplasmic	0.934	0.957	0.976	0.997485
trpD	anthranilate phosphoribosyltransferase	NP_881806.1	BP3262	amino acid biosynthesis	Cytoplasmic	1.218	1.182	1.031	0.997485
trpG	anthranilate synthase component II	NP_881807.1	BP3263	amino acid biosynthesis	Cytoplasmic	0.886	0.888	0.997	0.997485
trpE	anthranilate synthase component I	NP_881808.1	BP3264	amino acid biosynthesis	Cytoplasmic	0.981	1.003	0.978	0.997485
-	membrane-bound transglycosylase	NP_881812.1	BP3268	cell surface	Unknown	0.805	0.832	0.968	0.997485
-	thiol	NP_881814.1	BP3270	macromolecule synthesis/modification	Periplasmic	0.604	0.704	0.858	0.691984
folB	dihydroneopterin aldolase	NP_881818.1	BP3274	cofactor biosynthesis	Cytoplasmic	0.937	1.06	0.883	0.871086
-	hypothetical protein BP3276	NP_881820.1	BP3276	conserved hypothetical	Unknown	0.958	1.008	0.951	0.997485
-	enoyl-CoA hydratase	NP_881821.1	BP3277	miscellaneous	Cytoplasmic	1.015	0.944	1.075	0.985191
atpB	ATP synthase subunit A	NP_881824.1	BP3282	energy metabolism	CytoplasmicMembrane	1.294	1.133	1.142	0.691984
atpE	ATP synthase subunit C	NP_881825.1	BP3283	energy metabolism	CytoplasmicMembrane	0.948	1.048	0.904	0.902939
atpF	ATP synthase subunit B	NP_881826.1	BP3284	energy metabolism	CytoplasmicMembrane	1.181	1.062	1.112	0.870906
atpH	ATP synthase subunit delta	NP_881827.1	BP3285	energy metabolism	Cytoplasmic	1.03	1.026	1.003	0.997485
atpA	ATP synthase subunit alpha	NP_881828.1	BP3286	energy metabolism	Cytoplasmic	1.13	1.08	1.046	0.997485
atpG	ATP synthase subunit gamma	NP_881829.1	BP3287	energy metabolism	Cytoplasmic	1.065	1.004	1.06	0.997485
atpD	ATP synthase subunit beta	NP_881830.1	BP3288	energy metabolism	Cytoplasmic	1.403	1.067	1.315	0.0400312
atpC	ATP synthase subunit epsilon	NP_881831.1	BP3289	energy metabolism	Cytoplasmic	1.108	1.069	1.037	0.997485
hemE	uroporphyrinogen decarboxylase	NP_881833.1	BP3291	cofactor biosynthesis	Cytoplasmic	0.972	0.968	1.004	0.997485
-	primosomal protein	NP_881834.1	BP3292	macromolecule synthesis/modification	Cytoplasmic	0.774	1.303	0.594	2.1056e-06
-	hypothetical protein BP3296	NP_881838.1	BP3296	unknown	Unknown	0.779	0.812	0.959	0.997485
-	ADP-dependent (S)-NAD(P)H-hydrate dehydratase	NP_881843.1	BP3303	conserved hypothetical	CytoplasmicMembrane	0.602	1.248	0.482	2.25857e-15
-	acyl-CoA dehydrogenase	NP_881848.1	BP3308	miscellaneous	Cytoplasmic	1.052	1.002	1.05	0.997485
-	hypothetical protein BP3320	NP_881857.1	BP3320	conserved hypothetical	Cytoplasmic	0.854	0.795	1.074	0.997485
-	amidase	NP_881858.1	BP3321	miscellaneous	Cytoplasmic	0.938	0.914	1.026	0.997485
-	inner membrane protein	NP_881862.1	BP3326	cell surface	Unknown	0.991	0.958	1.034	0.997485
-	hypothetical protein BP3328	NP_881864.1	BP3328	conserved hypothetical	Unknown	0.965	0.974	0.991	0.999812
-	LPS-assembly protein LptD	NP_881865.1	BP3329	cell surface	OuterMembrane	0.911	0.886	1.028	0.997485
-	chaperone SurA	NP_881866.1	BP3330	cell processes	Periplasmic	0.812	0.953	0.852	0.580607
ksgA	rRNA small subunit methyltransferase A	NP_881867.1	BP3331	ribosome constituents	Cytoplasmic	1.036	1.044	0.992	0.997485
garK	glycerate kinase	NP_881868.1	BP3332	central/intermediary metabolism	Cytoplasmic	0.693	0.799	0.867	0.737375
pykA	pyruvate kinase	NP_881869.1	BP3333	energy metabolism	Cytoplasmic	0.933	0.91	1.024	0.997485
-	ABC transporter ATP-binding protein	NP_881872.1	BP3339	transport/binding proteins	CytoplasmicMembrane	0.926	0.873	1.061	0.997485
-	ABC transporter permease	NP_881873.1	BP3340	transport/binding proteins	CytoplasmicMembrane	0.595	0.526	1.13	0.737375
-	hypothetical protein BP3341	NP_881874.1	BP3341	cell surface	Unknown	0.704	0.801	0.879	0.737375
-	peptidoglycan-associated lipoprotein	NP_881875.1	BP3342	cell surface	OuterMembrane	1.155	1.098	1.052	0.997485
tolB	translocation protein TolB	NP_881876.1	BP3343	transport/binding proteins	Periplasmic	0.936	1.049	0.893	0.862433
-	proline-rich inner membrane protein	NP_881877.1	BP3344	cell surface	Unknown	0.87	0.817	1.065	0.997485
-	TolR-like translocation protein	NP_881878.1	BP3345	transport/binding proteins	CytoplasmicMembrane	1.013	0.965	1.05	0.997485
-	TolQ-like translocation protein	NP_881879.1	BP3346	transport/binding proteins	CytoplasmicMembrane	1.055	0.927	1.138	0.73071
proS	proline--tRNA ligase	NP_881881.1	BP3348	macromolecule synthesis/modification	Cytoplasmic	1.014	1.052	0.964	0.997485
-	two component system response regulator	NP_881883.1	BP3350	regulation	Cytoplasmic	0.998	1.064	0.938	0.997485
-	hypothetical protein BP3362	NP_881894.1	BP3362	phage-related or transposon-related	CytoplasmicMembrane	0.954	0.899	1.061	0.997485
-	phage tail protein	NP_881898.1	BP3366	phage-related or transposon-related	OuterMembrane	0.642	0.581	1.104	0.870906
-	phage repressor protein	NP_881918.1	BP3390	regulation	Cytoplasmic	0.988	1.002	0.986	0.997485
-	ATP-dependent RNA helicase	NP_881923.1	BP3395	macromolecule synthesis/modification	Cytoplasmic	1.017	1.057	0.963	0.997485
ilvE	branched-chain amino acid aminotransferase	NP_881926.1	BP3398	amino acid biosynthesis	Cytoplasmic	0.964	0.916	1.052	0.997485
-	hypothetical protein BP3399	NP_881927.1	BP3399	conserved hypothetical	Unknown	0.944	0.934	1.011	0.997485
-	hypothetical protein BP3401	NP_881929.1	BP3401	conserved hypothetical	Unknown	0.871	0.807	1.08	0.975061
-	UTP-glucose-1-phosphate uridylyltransferase	NP_881931.1	BP3403	miscellaneous	Cytoplasmic	1.145	1.184	0.967	0.997485
ompQ	outer membrane porin protein OmpQ	NP_881933.1	BP3405	pathogenicity	OuterMembrane	1.003	1.095	0.916	0.975061
-	hypothetical protein BP3409	NP_881936.1	BP3409	unknown	Unknown	0.732	0.779	0.939	0.997485
fis	DNA-binding protein	NP_881942.1	BP3415	regulation	Cytoplasmic	0.856	0.828	1.035	0.997485
purH	bifunctional phosphoribosylaminoimidazolecarboxamide formyltransferase/IMP cyclohydrolase	NP_881943.1	BP3416	ribonucleotide biosynthesis	Cytoplasmic	1.043	0.956	1.091	0.974564
ruvA	Holliday junction DNA helicase RuvA	NP_881945.1	BP3418	macromolecule synthesis/modification	Cytoplasmic	0.978	1.119	0.874	0.737375
-	hypothetical protein BP3419	NP_881946.1	BP3419	conserved hypothetical	Cytoplasmic	0.906	0.946	0.958	0.997485
-	serine/threonine dehydratase	NP_881947.1	BP3420	small molecule degradation	Cytoplasmic	0.867	0.936	0.927	0.997485
ruvB	Holliday junction DNA helicase RuvB	NP_881948.1	BP3421	macromolecule synthesis/modification	Cytoplasmic	1.055	1.068	0.988	0.999812
-	ATP-dependent DNA helicase	NP_881949.1	BP3422	macromolecule synthesis/modification	Cytoplasmic	0.889	0.976	0.911	0.975061
-	carbonic anhydrase	NP_881951.1	BP3425	central/intermediary metabolism	Cytoplasmic	0.951	0.813	1.17	0.566902
-	branched-chain amino acid ABC transporter ATP-binding protein	NP_881956.1	BP3430	transport/binding proteins	CytoplasmicMembrane	1.271	1.163	1.092	0.955391
cysI	sulfite reductase	NP_881958.1	BP3432	amino acid biosynthesis	Cytoplasmic	0.936	0.9	1.04	0.997485
-	hypothetical protein BP3433	NP_881959.1	BP3433	conserved hypothetical	Unknown	0.976	0.933	1.046	0.997485
-	hypothetical protein BP3435	NP_881961.1	BP3435	unknown	Unknown	1.004	0.943	1.064	0.997485
-	hypothetical protein BP3437	NP_881963.1	BP3437	conserved hypothetical	Cytoplasmic	1.021	1.135	0.899	0.986846
-	IclR family transcriptional regulator	NP_881964.1	BP3438	regulation	Cytoplasmic	1.128	1.05	1.074	0.99455
dnt	dermonecrotic toxin	NP_881965.1	BP3439	pathogenicity	Unknown	1.009	1.073	0.941	0.997485
-	exported protein	NP_881966.1	BP3440	cell surface	Unknown	1.019	0.772	1.319	0.0183512
-	hypothetical protein BP3441	NP_881967.1	BP3441	conserved hypothetical	Unknown	1.262	1.442	0.875	0.73071
pyrD	dihydroorotate dehydrogenase	NP_881968.1	BP3442	ribonucleotide biosynthesis	CytoplasmicMembrane	1.057	1.02	1.036	0.997485
-	GntR family transcriptional regulator	NP_881976.1	BP3452	regulation	Cytoplasmic	0.965	1.08	0.894	0.841299
-	taurine dioxygenase	NP_881979.1	BP3455	small molecule degradation	Cytoplasmic	0.79	0.703	1.124	0.737375
maeB	NADP-dependent malic enzyme	NP_881980.1	BP3456	central/intermediary metabolism	Cytoplasmic	1.174	1.102	1.065	0.997485
maeB	NADP-dependent malic enzyme	NP_881980.1	BP3456	central/intermediary metabolism	Cytoplasmic	1.37	1.367	1.002	0.997485
-	ABC transporter ATP-binding protein	NP_881984.1	BP3460	transport/binding proteins	CytoplasmicMembrane	1.639	1.484	1.104	0.871086
-	LysR family transcriptional regulator	NP_881986.1	BP3463	regulation	Cytoplasmic	0.67	0.739	0.906	0.99455
-	hypothetical protein BP3465	NP_881988.1	BP3465	conserved hypothetical	Cytoplasmic	0.855	0.918	0.932	0.997485
-	exported protein	NP_881990.1	BP3467	cell surface	Periplasmic	1.014	1.086	0.934	0.997485
-	hypothetical protein BP3468	NP_881991.1	BP3468	unknown	Unknown	1.215	1.066	1.14	0.681402
coaD	phosphopantetheine adenylyltransferase	NP_881994.1	BP3471	cofactor biosynthesis	Cytoplasmic	0.968	1.141	0.849	0.559587
ftsY	signal recognition particle receptor FtsY	NP_881996.1	BP3473	cell division	Unknown	0.913	0.966	0.945	0.997485
-	transcriptional regulator	NP_882001.1	BP3482	regulation	Cytoplasmic	0.77	0.697	1.105	0.862433
-	haloacid dehalogenase	NP_882002.1	BP3483	miscellaneous	Cytoplasmic	1.066	1.291	0.826	0.298008
ribB	bifunctional 3,4-dihydroxy-2-butanone 4-phosphate synthase/GTP cyclohydrolase II-like protein	NP_882003.1	BP3484	cofactor biosynthesis	Cytoplasmic	0.856	0.751	1.14	0.704639
ribH	6,7-dimethyl-8-ribityllumazine synthase	NP_882004.1	BP3485	cofactor biosynthesis	Cytoplasmic	1.111	1.063	1.046	0.997485
nusB	transcription antitermination protein NusB	NP_882005.1	BP3486	macromolecule synthesis/modification	Unknown	0.774	1.018	0.76	0.0442131
thiL	thiamine monophosphate kinase	NP_882006.1	BP3487	cofactor biosynthesis	Cytoplasmic	0.895	1.126	0.794	0.216809
-	hypothetical protein BP3489	NP_882008.1	BP3489	conserved hypothetical	Unknown	0.932	1.064	0.876	0.73071
pyrF	orotidine 5\'-phosphate decarboxylase	NP_882009.1	BP3490	ribonucleotide biosynthesis	Cytoplasmic	0.862	0.891	0.968	0.997485
ndh	NADH dehydrogenase	NP_882010.1	BP3491	energy metabolism	CytoplasmicMembrane	0.961	1.061	0.905	0.910912
brkA	BrkA autotransporter	NP_882013.1	BP3494	pathogenicity	OuterMembrane	1.072	0.927	1.156	0.667464
groEL	molecular chaperone GroEL	NP_882014.1	BP3495	cell processes	Cytoplasmic	1.191	1.064	1.12	0.837383
groES	co-chaperonin GroES	NP_882015.1	BP3496	cell processes	Cytoplasmic	0.629	0.667	0.943	0.997485
-	hypothetical protein BP3506	NP_882024.1	BP3506	conserved hypothetical	Cytoplasmic	0.764	0.958	0.798	0.288204
-	hypothetical protein BP3507	NP_882025.1	BP3507	conserved hypothetical	Cytoplasmic	0.978	0.937	1.044	0.997485
-	hypothetical protein BP3508	NP_882026.1	BP3508	unknown	Cytoplasmic	0.833	1.117	0.745	0.0691064
-	hypothetical protein BP3511	NP_882028.1	BP3511	unknown	Unknown	1.021	1.102	0.927	0.997485
-	hypothetical protein BP3515	NP_882031.1	BP3515	conserved hypothetical	Cytoplasmic	0.911	0.939	0.971	0.997485
-	membrane protein	NP_882036.1	BP3521	cell surface	Unknown	0.836	0.853	0.98	0.997485
-	membrane protein	NP_882037.1	BP3522	cell surface	CytoplasmicMembrane	1.143	1.133	1.009	0.997485
-	acetyltransferase	NP_882039.1	BP3524	miscellaneous	Cytoplasmic	1.027	0.963	1.067	0.997485
rnr	ribonuclease R	NP_882041.1	BP3526	macromolecule degradation	Cytoplasmic	1.02	1.059	0.962	0.997485
-	23S rRNA (guanosine-2\'-O-)-methyltransferase RlmB	NP_882042.1	BP3527	miscellaneous	Cytoplasmic	0.977	1.079	0.905	0.902939
-	Cys/Met metabolism PLP-dependent enzyme	NP_882043.1	BP3528	miscellaneous	Cytoplasmic	1.017	1.014	1.003	0.997485
-	PKHD-type hydroxylase	NP_882044.1	BP3529	conserved hypothetical	Cytoplasmic	0.968	0.982	0.985	0.997485
hupB	DNA-binding protein HU-beta	NP_882045.1	BP3530	adaptation	Unknown	1.181	1.655	0.714	0.00424931
tonB	siderophore-mediated iron transport protein	NP_882046.1	BP3531	adaptation	Unknown	0.973	1.042	0.934	0.997485
exbB	MotA/TolQ/ExbB proton channel family protein	NP_882047.1	BP3532	adaptation	CytoplasmicMembrane	1.367	1.205	1.134	0.737375
exbD	biopolymer transport protein ExbD/TolR	NP_882048.1	BP3533	adaptation	CytoplasmicMembrane	1.391	1.43	0.973	0.997485
basR	response regulator protein	NP_882049.1	BP3534	regulation	Cytoplasmic	0.996	0.96	1.037	0.997485
argG	argininosuccinate synthase	NP_882052.1	BP3537	amino acid biosynthesis	Cytoplasmic	0.928	0.933	0.994	0.997485
argF	ornithine carbamoyltransferase	NP_882053.1	BP3538	amino acid biosynthesis	Cytoplasmic	1.135	1.116	1.017	0.997485
argD	acetylornithine aminotransferase	NP_882054.1	BP3539	amino acid biosynthesis	Cytoplasmic	1.094	1.144	0.957	0.997485
-	hypothetical protein BP3540	NP_882055.1	BP3540	conserved hypothetical	Unknown	0.692	0.812	0.852	0.73071
-	D-isomer specific 2-hydroxyacid dehydrogenase	NP_882058.1	BP3543	miscellaneous	Cytoplasmic	1.136	1.063	1.069	0.997485
-	GntR family transcriptional regulator	NP_882062.1	BP3547	regulation	Cytoplasmic	1.158	1.306	0.887	0.925731
ahpD	alkyl hydroperoxide reductase	NP_882065.1	BP3551	protection responses	Unknown	0.769	0.875	0.879	0.737375
ahpC	peroxiredoxin	NP_882066.1	BP3552	protection responses	Cytoplasmic	1.072	1.139	0.941	0.997485
ompR	osmolarity response regulator	NP_882067.1	BP3554	regulation	Cytoplasmic	1.128	1.282	0.88	0.746418
-	acetyltransferase	NP_882068.1	BP3555	unknown	CytoplasmicMembrane	1.142	0.907	1.258	0.161078
-	chromosome partition protein	NP_882071.1	BP3558	macromolecule synthesis/modification	Cytoplasmic	0.928	0.918	1.01	0.997485
-	membrane protein	NP_882072.1	BP3559	cell surface	CytoplasmicMembrane	1.061	1.017	1.044	0.997485
ligA	DNA ligase	NP_882073.1	BP3560	macromolecule synthesis/modification	Cytoplasmic	1.034	0.976	1.059	0.997485
-	peptidyl-prolyl cis-trans isomerase	NP_882074.1	BP3561	cell surface	Periplasmic	0.927	0.989	0.937	0.997485
-	exported protein	NP_882081.1	BP3568	cell surface	Unknown	0.616	0.75	0.822	0.293442
-	branched-chain amino acid ABC transporter permease/ATP-binding protein	NP_882083.1	BP3570	transport/binding proteins	CytoplasmicMembrane	0.923	1.074	0.859	0.704639
-	aminotransferase	NP_882084.1	BP3571	central/intermediary metabolism	Cytoplasmic	0.896	0.882	1.016	0.997485
-	glycine/betaine ABC transporter substrate-binding protein	NP_882085.1	BP3572	transport/binding proteins	Periplasmic	0.723	0.654	1.104	0.897315
-	branched-chain amino acid ABC transporter permease	NP_882087.1	BP3574	transport/binding proteins	CytoplasmicMembrane	0.813	0.716	1.136	0.7275
-	exported protein	NP_882088.1	BP3575	cell surface	Unknown	0.876	0.79	1.109	0.871086
-	ABC transporter ATP-binding protein	NP_882089.1	BP3576	transport/binding proteins	Cytoplasmic	1.038	1.011	1.026	0.997485
-	ABC transporter ATP-binding protein	NP_882090.1	BP3577	transport/binding proteins	CytoplasmicMembrane	0.833	0.784	1.062	0.997485
nth	endonuclease III	NP_882091.1	BP3578	macromolecule synthesis/modification	Cytoplasmic	0.933	0.915	1.019	0.997485
-	ferredoxin--NADP reductase	NP_882094.1	BP3581	energy metabolism	Cytoplasmic	0.893	0.92	0.97	0.997485
-	ferredoxin	NP_882095.1	BP3582	energy metabolism	Cytoplasmic	0.82	0.85	0.965	0.997485
pncB	nicotinate phosphoribosyltransferase	NP_882096.1	BP3583	central/intermediary metabolism	Cytoplasmic	0.94	0.943	0.997	0.999812
-	hypothetical protein BP3584	NP_882097.1	BP3584	conserved hypothetical	Cytoplasmic	1.093	1.093	1	0.997485
-	hypothetical protein BP3585	NP_882098.1	BP3585	unknown	Periplasmic	1.184	1.535	0.771	0.104273
relA	GTP pyrophosphokinase	NP_882100.1	BP3587	central/intermediary metabolism	Cytoplasmic	1.017	1.033	0.985	0.997485
trpB	tryptophan synthase subunit beta	NP_882102.1	BP3589	amino acid biosynthesis	Cytoplasmic	0.993	1.023	0.971	0.997485
trpA	tryptophan synthase subunit alpha	NP_882103.1	BP3590	amino acid biosynthesis	Cytoplasmic	0.902	1.059	0.852	0.580607
accD	acetyl-CoA carboxylase carboxyl transferase subunit beta	NP_882104.1	BP3591	fatty acid metabolism	Cytoplasmic	0.988	0.996	0.992	0.997485
metH	5-methyltetrahydrofolate--homocysteine methyltransferase	NP_882106.1	BP3594	amino acid biosynthesis	Cytoplasmic	0.95	0.917	1.036	0.997485
-	cobalmin ABC transporter substrate-binding protein	NP_882108.1	BP3596	cell surface	Periplasmic	0.922	0.954	0.967	0.997485
thiG	thiazole synthase	NP_882109.1	BP3597	cofactor biosynthesis	Cytoplasmic	1.044	1.08	0.966	0.997485
thiD	phosphomethylpyrimidine kinase	NP_882110.1	BP3598	cofactor biosynthesis	Unknown	1.063	1.037	1.025	0.997485
-	protein-L-isoaspartate O-methyltransferase	NP_882111.1	BP3599	macromolecule synthesis/modification	Cytoplasmic	0.967	0.892	1.084	0.985191
-	cytidylyltransferase	NP_882112.1	BP3602	miscellaneous	Cytoplasmic	1.071	1.178	0.909	0.910912
-	membrane protein	NP_882114.1	BP3604	cell surface	CytoplasmicMembrane	0.867	0.898	0.966	0.997485
-	hypothetical protein BP3605	NP_882115.1	BP3605	unknown	Cytoplasmic	0.817	0.808	1.011	0.997485
-	potassium channel	NP_882116.1	BP3606	transport/binding proteins	CytoplasmicMembrane	1.082	1.153	0.939	0.997485
rpsL	30S ribosomal protein S12	NP_882118.1	BP3608	ribosome constituents	Cytoplasmic	1.031	0.868	1.188	0.454526
rpsG	30S ribosomal protein S7	NP_882119.1	BP3609	ribosome constituents	Cytoplasmic	1.023	0.928	1.102	0.902939
fusA	elongation factor G	NP_882120.1	BP3610	macromolecule synthesis/modification	Cytoplasmic	1.239	1.263	0.981	0.997485
rpsJ	30S ribosomal protein S10	NP_882122.1	BP3612	ribosome constituents	Cytoplasmic	1.155	1.148	1.007	0.997485
rplC	50S ribosomal protein L3	NP_882123.2	BP3613	ribosome constituents	Cytoplasmic	0.997	0.886	1.125	0.800212
rplD	50S ribosomal protein L4	NP_882124.1	BP3614	ribosome constituents	Cytoplasmic	0.975	0.833	1.17	0.566902
rplW	50S ribosomal protein L23	NP_882125.1	BP3615	ribosome constituents	Cytoplasmic	0.963	0.733	1.313	0.0412739
rplB	50S ribosomal protein L2	NP_882126.1	BP3616	ribosome constituents	Cytoplasmic	0.982	0.795	1.235	0.227257
rpsS	30S ribosomal protein S19	NP_882127.1	BP3617	ribosome constituents	Cytoplasmic	1.154	1.055	1.094	0.944659
rplV	50S ribosomal protein L22	NP_882128.1	BP3618	ribosome constituents	Cytoplasmic	1.096	0.842	1.301	0.0539087
rpsC	30S ribosomal protein S3	NP_882129.1	BP3619	ribosome constituents	Cytoplasmic	1.009	0.88	1.146	0.691984
rplP	50S ribosomal protein L16	NP_882130.1	BP3620	ribosome constituents	Cytoplasmic	1.13	1.033	1.094	0.931353
rpmC	50S ribosomal protein L29	NP_882131.1	BP3621	ribosome constituents	Cytoplasmic	0.702	0.776	0.905	0.985191
rpsQ	30S ribosomal protein S17	NP_882132.1	BP3622	ribosome constituents	Cytoplasmic	1.102	1.04	1.059	0.997485
-	aldehyde dehydrogenase	NP_882134.1	BP3624	small molecule degradation	Cytoplasmic	1.017	1.022	0.995	0.997485
rplN	50S ribosomal protein L14	NP_882135.1	BP3626	ribosome constituents	Cytoplasmic	1.022	0.859	1.191	0.429716
rplX	50S ribosomal protein L24	NP_882136.1	BP3627	ribosome constituents	Cytoplasmic	0.912	0.989	0.922	0.997485
rplE	50S ribosomal protein L5	NP_882137.1	BP3628	ribosome constituents	Cytoplasmic	0.984	0.76	1.294	0.063465
rpsN	30S ribosomal protein S14	NP_882138.1	BP3629	ribosome constituents	Cytoplasmic	0.977	0.887	1.101	0.902939
rpsH	30S ribosomal protein S8	NP_882139.1	BP3630	ribosome constituents	Cytoplasmic	1.046	0.844	1.239	0.211515
rplF	50S ribosomal protein L6	NP_882140.1	BP3631	ribosome constituents	Cytoplasmic	0.99	0.811	1.221	0.288204
rplR	50S ribosomal protein L18	NP_882141.1	BP3632	ribosome constituents	Cytoplasmic	1.151	0.913	1.261	0.129374
rpsE	30S ribosomal protein S5	NP_882142.1	BP3633	ribosome constituents	Cytoplasmic	1.05	0.98	1.071	0.997485
rpmD	50S ribosomal protein L30	NP_882143.1	BP3634	ribosome constituents	Cytoplasmic	1.109	1.06	1.045	0.997485
rplO	50S ribosomal protein L15	NP_882144.1	BP3635	ribosome constituents	Cytoplasmic	0.997	0.889	1.122	0.817702
secY	protein translocase subunit SecY	NP_882145.1	BP3636	transport/binding proteins	CytoplasmicMembrane	1.157	1.069	1.082	0.985191
rpsM	30S ribosomal protein S13	NP_882148.1	BP3639	ribosome constituents	Cytoplasmic	0.992	0.941	1.055	0.997485
rpsK	30S ribosomal protein S11	NP_882149.1	BP3640	ribosome constituents	Cytoplasmic	1.191	1.005	1.186	0.46368
rpsD	30S ribosomal protein S4	NP_882150.1	BP3641	ribosome constituents	Cytoplasmic	1.058	0.903	1.172	0.561256
rpoA	DNA-directed RNA polymerase subunit alpha	NP_882151.1	BP3642	macromolecule synthesis/modification	Cytoplasmic	1.12	1.236	0.906	0.920253
rplQ	50S ribosomal protein L17	NP_882152.1	BP3643	ribosome constituents	Cytoplasmic	1.072	0.924	1.16	0.648685
-	thiol	NP_882154.1	BP3646	cell processes	CytoplasmicMembrane	1.046	1.059	0.988	0.997485
hemB	delta-aminolevulinic acid dehydratase	NP_882156.1	BP3648	cofactor biosynthesis	Cytoplasmic	1.068	1.093	0.977	0.997485
engB	GTP-binding protein EngB	NP_882157.1	BP3649	miscellaneous	Unknown	1.048	1.029	1.019	0.997485
-	cytochrome C	NP_882158.1	BP3650	energy metabolism	Periplasmic	1.129	0.643	1.754	3.62364e-10
-	membrane protein	NP_882159.1	BP3651	cell surface	CytoplasmicMembrane	0.879	0.832	1.056	0.997485
lysA	diaminopimelate decarboxylase	NP_882161.1	BP3653	amino acid biosynthesis	Cytoplasmic	0.953	0.951	1.002	0.997485
cyaY	protein CyaY	NP_882162.1	BP3654	pathogenicity	Unknown	0.769	0.811	0.948	0.997485
-	penicillin-binding protein 1A	NP_882163.1	BP3655	cell surface	Extracellular	1.012	0.849	1.192	0.400851
aroB	3-dehydroquinate synthase	NP_882165.1	BP3657	amino acid biosynthesis	Cytoplasmic	1.121	1.136	0.987	0.999812
-	deoxyguanosinetriphosphate triphosphohydrolase-like protein	NP_882166.1	BP3658	miscellaneous	Cytoplasmic	1.085	1.161	0.935	0.997485
-	glutathione S-transferase	NP_882167.1	BP3659	miscellaneous	CytoplasmicMembrane	0.836	0.822	1.017	0.997485
uvrA	excinuclease ABC subunit A	NP_882168.1	BP3660	macromolecule synthesis/modification	Cytoplasmic	0.81	0.83	0.976	0.997485
ssb	single-strand DNA-binding protein	NP_882170.1	BP3662	macromolecule synthesis/modification	Cytoplasmic	1.106	1.054	1.049	0.997485
bfrC	ferric siderophore receptor	NP_882171.1	BP3663	pathogenicity	OuterMembrane	1.07	1.191	0.898	0.944659
-	GntR family transcriptional regulator	NP_882174.1	BP3667	regulation	Cytoplasmic	0.955	0.911	1.049	0.997485
glcB	malate synthase G	NP_882187.1	BP3680	small molecule degradation	Cytoplasmic	1.088	1.075	1.012	0.997485
-	dehydrogenase	NP_882188.1	BP3682	miscellaneous	Cytoplasmic	1.014	1.051	0.965	0.997485
-	aminotransferase	NP_882191.1	BP3685	miscellaneous	Cytoplasmic	0.984	0.909	1.083	0.959287
-	LysM domain/BON superfamily protein	NP_882194.1	BP3689	cell surface	Unknown	1.156	1.271	0.909	0.944659
trmB	tRNA (guanine-N(7)-)-methyltransferase	NP_882197.1	BP3692	miscellaneous	Cytoplasmic	0.608	0.613	0.991	0.999812
-	LysR family transcriptional regulator	NP_882198.1	BP3693	regulation	CytoplasmicMembrane	0.887	1.04	0.853	0.693089
-	hydroxymethylglutaryl-CoA lyase	NP_882199.1	BP3695	small molecule degradation	Cytoplasmic	0.871	0.854	1.02	0.997485
-	GntR family transcriptional regulator	NP_882202.1	BP3699	regulation	Cytoplasmic	0.832	0.872	0.955	0.997485
-	exported protein	NP_882210.1	BP3707	cell surface	Periplasmic	0.879	0.911	0.965	0.997485
-	TetR family transcriptional regulator	NP_882213.1	BP3710	regulation	Cytoplasmic	0.907	1.041	0.872	0.762695
-	hypothetical protein BP3724	NP_882227.1	BP3724	conserved hypothetical	Cytoplasmic	1.098	1.191	0.922	0.997485
-	glycosyl transferase family protein	NP_882230.1	BP3727	miscellaneous	Cytoplasmic	1.065	1.081	0.985	0.997485
rkpK	UDP-glucose 6-dehydrogenase	NP_882231.1	BP3728	cell surface	Unknown	0.881	0.836	1.053	0.997485
glmU	bifunctional UDP-N-acetylglucosamine pyrophosphorylase/glucosamine-1-phosphate N-acetyltransferase	NP_882233.1	BP3730	macromolecule synthesis/modification	Cytoplasmic	0.957	0.911	1.05	0.997485
-	hypothetical protein BP3731	NP_882234.1	BP3731	unknown	Unknown	1.175	1.341	0.877	0.704639
-	exported protein	NP_882235.1	BP3732	cell surface	Unknown	0.966	1.023	0.944	0.997485
-	SCO1/SenC family protein	NP_882237.1	BP3734	cell surface	CytoplasmicMembrane	1.107	1.001	1.106	0.891698
-	exported protein	NP_882240.1	BP3737	cell surface	Unknown	1.031	1.07	0.964	0.997485
-	cytochrome c oxidase subunit 2	NP_882247.1	BP3744	miscellaneous	CytoplasmicMembrane	0.797	0.78	1.022	0.997485
-	hypothetical protein BP3747	NP_882250.1	BP3747	conserved hypothetical	Periplasmic	0.868	0.862	1.007	0.997485
adhI	alcohol dehydrogenase	NP_882254.1	BP3751	energy metabolism	Cytoplasmic	1.263	1.17	1.079	0.997485
-	hypothetical protein BP3752	NP_882255.1	BP3752	unknown	Unknown	1.01	1.175	0.859	0.580607
gltB	glutamate synthase large subunit	NP_882256.1	BP3753	amino acid biosynthesis	CytoplasmicMembrane	0.861	0.831	1.036	0.997485
gltD	glutamate synthase small subunit	NP_882257.2	BP3754	amino acid biosynthesis	Cytoplasmic	0.794	0.835	0.951	0.997485
-	ABC transporter ATP-binding protein	NP_882260.1	BP3757	transport/binding proteins	CytoplasmicMembrane	1.093	1.036	1.055	0.997485
-	lipoprotein	NP_882263.1	BP3760	cell surface	OuterMembrane	1.032	1.01	1.022	0.997485
-	exported protein	NP_882264.1	BP3761	cell surface	Unknown	0.595	0.642	0.927	0.997485
-	BolA-like protein	NP_882266.1	BP3765	miscellaneous	Unknown	0.898	0.954	0.941	0.997485
murA	UDP-N-acetylglucosamine 1-carboxyvinyltransferase	NP_882267.1	BP3766	amino acid biosynthesis	Cytoplasmic	0.903	0.907	0.996	0.997485
hisG	ATP phosphoribosyltransferase	NP_882268.1	BP3767	amino acid biosynthesis	Cytoplasmic	1.053	1.015	1.037	0.997485
hisD	histidinol dehydrogenase	NP_882269.1	BP3768	amino acid biosynthesis	Cytoplasmic	0.915	0.89	1.029	0.997485
hisB	imidazoleglycerol-phosphate dehydratase	NP_882271.1	BP3770	amino acid biosynthesis	Cytoplasmic	0.914	0.779	1.173	0.559587
hisH	imidazole glycerol phosphate synthase subunit HisH	NP_882272.1	BP3771	amino acid biosynthesis	Cytoplasmic	0.875	0.945	0.926	0.997485
hisA	1-(5-phosphoribosyl)-5	NP_882273.1	BP3772	amino acid biosynthesis	Cytoplasmic	0.925	0.979	0.944	0.997485
hisF	imidazole glycerol phosphate synthase subunit HisF	NP_882274.1	BP3773	amino acid biosynthesis	Cytoplasmic	0.831	0.919	0.905	0.902939
hisI	phosphoribosyl-AMP cyclohydrolase	NP_882275.1	BP3774	miscellaneous	Cytoplasmic	0.847	0.889	0.952	0.997485
hisE	phosphoribosyl-ATP pyrophosphatase	NP_882276.1	BP3775	miscellaneous	Unknown	0.815	0.823	0.991	0.997485
-	MttA/Hcf106 family protein	NP_882277.1	BP3776	cell surface	Cytoplasmic	0.864	0.974	0.887	0.897315
tatA	Sec-independent protein translocase protein TatA	NP_882278.1	BP3777	transport/binding proteins	CytoplasmicMembrane	1.182	1.021	1.158	0.661767
tatB	Sec-independent protein translocase protein TatB	NP_882279.1	BP3778	transport/binding proteins	CytoplasmicMembrane	0.9	0.904	0.995	0.997485
ptxA	pertussis toxin subunit 1	NP_882282.1	BP3783	pathogenicity	Extracellular	0.86	0.782	1.1	0.902939
ptxB	pertussis toxin subunit 2	NP_882283.1	BP3784	pathogenicity	Unknown	0.922	0.837	1.101	0.902939
ptxD	pertussis toxin subunit 4	NP_882284.1	BP3785	pathogenicity	Unknown	1.065	0.872	1.222	0.251543
ptxC	pertussis toxin subunit 3	NP_882286.1	BP3787	pathogenicity	Unknown	1.088	1.087	1.001	0.997485
ptlC	type IV secretion system protein PtlC	NP_882289.1	BP3790	transport/binding proteins	CytoplasmicMembrane	0.97	0.938	1.035	0.997485
ptlE	type IV secretion system protein PtlE	NP_882292.1	BP3793	transport/binding proteins	Unknown	1.059	1.042	1.017	0.997485
ptlF	type IV secretion system protein PtlF	NP_882293.1	BP3794	transport/binding proteins	Unknown	1.1	1.191	0.924	0.997485
ptlG	type IV secretion system protein PtlE	NP_882294.1	BP3795	transport/binding proteins	CytoplasmicMembrane	0.998	1.025	0.973	0.997485
ptlH	type IV secretion system protein PtlH	NP_882295.1	BP3796	transport/binding proteins	Cytoplasmic	0.896	0.928	0.965	0.997485
-	membrane protein	NP_882299.1	BP3800	cell surface	CytoplasmicMembrane	1.12	1.121	1	0.997485
-	hypothetical protein BP3801	NP_882300.1	BP3801	conserved hypothetical	Cytoplasmic	0.895	0.921	0.972	0.997485
argJ	bifunctional ornithine acetyltransferase/N-acetylglutamate synthase	NP_882305.1	BP3807	amino acid biosynthesis	Cytoplasmic	1.086	1.015	1.07	0.997485
-	hypothetical protein BP3808	NP_882306.1	BP3808	conserved hypothetical	Cytoplasmic	0.934	0.906	1.031	0.997485
-	hypothetical protein BP3809	NP_882307.1	BP3809	conserved hypothetical	Unknown	0.944	0.907	1.04	0.997485
-	HlyD family secretion protein	NP_882313.1	BP3815	cell surface	CytoplasmicMembrane	1.062	0.998	1.065	0.997485
-	cell division protein ZapD	NP_882314.1	BP3816	conserved hypothetical	Unknown	1.058	1.099	0.962	0.997485
coaE	dephospho-CoA kinase	NP_882315.1	BP3817	cofactor biosynthesis	Cytoplasmic	1.06	1.162	0.912	0.963577
-	hypothetical protein BP3819	NP_882317.1	BP3819	unknown	Unknown	0.949	0.937	1.013	0.997485
panC	pantothenate synthetase	NP_882319.1	BP3821	miscellaneous	Cytoplasmic	0.918	0.945	0.972	0.997485
-	hypothetical protein BP3822	NP_882320.1	BP3822	conserved hypothetical	Cytoplasmic	0.555	0.619	0.897	0.948992
glpK	glycerol kinase	NP_882323.1	BP3825	small molecule degradation	Cytoplasmic	1.002	1.057	0.948	0.997485
-	exported protein	NP_882325.1	BP3827	cell surface	Unknown	0.721	0.73	0.988	0.997485
-	amino acid ABC transporter ATP-binding protein	NP_882326.1	BP3828	transport/binding proteins	CytoplasmicMembrane	0.958	0.969	0.989	0.997485
-	amino acid ABC transporter permease	NP_882327.1	BP3829	transport/binding proteins	CytoplasmicMembrane	0.778	0.707	1.1	0.904407
-	amino acid ABC transporter permease	NP_882328.1	BP3830	transport/binding proteins	CytoplasmicMembrane	1.123	0.933	1.204	0.319492
-	amino acid ABC transporter substrate-binding protein	NP_882329.1	BP3831	transport/binding proteins	Periplasmic	0.732	0.708	1.034	0.997485
ftsE	cell division ATP-binding protein	NP_882330.1	BP3832	cell division	CytoplasmicMembrane	1.08	0.938	1.151	0.669562
-	cell division protein FtsX	NP_882331.1	BP3833	transport/binding proteins	CytoplasmicMembrane	1.003	1.091	0.919	0.99455
-	hypothetical protein BP3837	NP_882334.1	BP3837	conserved hypothetical	Cytoplasmic	0.99	1.013	0.978	0.997485
-	ubiE/COQ5 methyltransferase family protein	NP_882335.1	BP3838	miscellaneous	Cytoplasmic	1.2	1.269	0.946	0.997485
katA	catalase	NP_882347.1	BP3852	protection responses	Periplasmic	0.742	0.759	0.978	0.997485
-	ABC transporter ATP-binding protein	NP_882349.1	BP3854	transport/binding proteins	CytoplasmicMembrane	0.989	0.902	1.095	0.944659
-	taurine catabolism dioxygenase	NP_882351.1	BP3856	small molecule degradation	Cytoplasmic	1.018	1.061	0.96	0.997485
-	hydrolase	NP_882352.1	BP3857	miscellaneous	Unknown	0.951	0.896	1.062	0.997485
-	peptide ABC transporter substrate-binding protein	NP_882357.1	BP3862	cell surface	Periplasmic	0.871	0.918	0.949	0.997485
trmE	tRNA modification GTPase	NP_882358.1	BP3863	macromolecule synthesis/modification	Cytoplasmic	0.806	0.894	0.902	0.99455
-	response regulator protein	NP_882360.1	BP3865	regulation	Cytoplasmic	0.957	0.878	1.09	0.944659
-	aminotransferase	NP_882365.1	BP3870	miscellaneous	Cytoplasmic	0.906	0.968	0.936	0.997485
tviD	N-terminal region of capsular polysaccharide biosynthesis protein	CAE41907.1	-	Supposed pseudogene	Cytoplasmic	1.167	1.368	0.853	0.73071
-	putative transcriptional regulator	WP_014486094.1	-	-	Cytoplasmic	0.737	0.857	0.86	0.73071
pntB	NAD(P) transhydrogenase subunit beta	WP_003813039.1	-	-	CytoplasmicMembrane	0.822	0.755	1.089	0.949487
-	putative sulfurtransferase	WP_014486054.1	B1917_0409	-	Unknown	0.946	0.897	1.055	0.997485
-	transcriptional regulator	WP_010929864.1	B1917_3522	-	Cytoplasmic	1.05	1.022	1.027	0.997485
-	hypothetical protein BPTD_0405	WP_003807865.1	BPTD_0405	-	Cytoplasmic	0.808	0.752	1.074	0.997485
-	hypothetical protein BPTD_0527	CAE44845.1	BPTD_0527	-	Unknown	0.858	0.894	0.96	0.997485

## Sheet: Table S3
Supplementary Table S3 MRM-hr peptide measurements between SNP cluster I (L1423) and SNP cluster II (L1191) biofilm cells
	Protein	Fold Change	Standard Error	p-value	adjusted p-value
1	AlcC	0.421035	0.385778	0.00715279	0.0232466
2	AtpD	0.492913	0.221721	0.000607715	0.00263343
3	BP1364	1.57073	0.529354	0.242041	0.449504
4	BP2652	0.783872	0.823294	0.677144	0.695301
5	BP2924	0.900749	0.333412	0.65912	0.695301
6	BP3650	156.204	0.617061	5.77771e-08	3.75551e-07
7	ClpB	0.873507	0.296154	0.52246	0.695301
8	DnaK	1.59904	0.457784	0.164822	0.357115
9	NusB	1.07287	0.252909	0.695301	0.695301
10	PetC	53.2465	0.345954	1.23342e-09	1.60345e-08
11	RplW	1.6102	0.445828	0.149142	0.357115
12	RpsA	0.923393	0.139225	0.424989	0.690607

## Sheet: Table S4
Supplementary Table S4 MRM-hr peptide measurements between 6 SNP cluster I and 6 SNP cluster II biofilm cells
		SNP cluster I intensity averages						SNP cluster II intensity averages
Protein	Peptide	L1041	L1042	L1216	L1217	L1397	L1398	L479	L488	L504	L517	L697	L700
PetC	SVNAGPSGADYLYTYLR	0.0281425	0.0269637	0.0279998	0.0242833	0.0230091	0.0323741	0.0294668	0.0321509	0.027837	0.0249235	0.0180784	0.0322873
PetC	ELTTVAVHQVEAADGTR	0.022443	0.0359024	0.0235206	0.0307064	0.0182606	0.0198227	0.0356045	0.0188322	0.0339323	0.0175659	0.0136766	0.024287
PetC	VTTVYDAQGYATAK	0.0415042	0.0414854	0.0383185	0.0296648	0.0342948	0.0468487	0.0337852	0.0408448	0.0403683	0.0357906	0.0255951	0.0376996
BP1364	WDGLIAGLDVK	0.00248405	0.00210528	0.00237146	0.00245658	0.00304578	0.000893829	0.00258621	0.00266786	0.00212132	0.00300809	0.00324389	0.00223922
BP1364	NNPELQAAINK	0.00435668	0.00428465	0.00416996	0.00314975	0.00383496	0.00446983	0.00375095	0.00368814	0.00354965	0.00369014	0.00505225	0.00330454
BP2652	AGLYLADVAVQILDR	0.00276232	0.002899	0.00126866	0.00119373	0.00115499	0.000711517	0.00137069	0.00202445	0.00104552	0.00124708	0.00147017	0.00213155
BP2652	ADGPYLLAK	0.00122963	0.00161071	0.00147465	0.00108407	0.00153434	0.000880273	0.00137768	0.00108	0.00108471	0.001129	0.00183695	0.00109444
BP2652	ATSGGVEQTR	0.000188322	0.0002935	0.000206107	0.000168846	0.000233991	5.85e-05	0.000291815	0.000106583	0.000199587	0.000154071	0.000273115	0.000233517
AtpD	GMQVAGTGAPISVPVGHGTLGR	0.0770081	0.0752464	0.0495086	0.0579176	0.0596006	0.0212337	0.0862071	0.0500814	0.0734498	0.0578495	0.0560369	0.11049
AtpD	MPSAVGYQPTLAEEMGVLQER	0.154071	0.100817	0.0719822	0.0873278	0.114446	0.0534621	0.118322	0.107471	0.10547	0.118929	0.0682287	0.137477
AtpD	QLDPQVVGEEHYQVAR	0.0741174	0.0705408	0.0616221	0.0438349	0.0489571	0.0324615	0.0728286	0.0558999	0.0626418	0.0484655	0.0502723	0.0796878
RplW	NQQVAFR	0.0114315	0.0123491	0.01203	0.0118996	0.00961202	0.0152434	0.0118735	0.013547	0.0126475	0.0128441	0.0113561	0.011241
RplW	VVADATKPEIK	0.0100398	0.00888167	0.00847998	0.00945829	0.00654977	0.0103819	0.0101264	0.00873424	0.00910313	0.0085269	0.00789923	0.00846138
RplW	DGQEIDFAEVK	0.0233457	0.0223857	0.0236335	0.0267634	0.0207398	0.0310805	0.0259567	0.0271186	0.0243352	0.0255041	0.0233538	0.020599
BP3650	GAQLYDQGDASR	0.0302919	0.0359166	0.0315644	0.0300267	0.027735	0.0405204	0.0321453	0.0364678	0.0346491	0.0361269	0.0268473	0.0343977
BP3650	GNSVPMHDIADR	0.0291938	0.0260488	0.0201514	0.0252139	0.022492	0.0226588	0.0259496	0.0249475	0.0265443	0.0278742	0.023859	0.0267496
NusB	TLLHGVLR	0.00112982	0.00186462	0.00113996	0.00157461	0.00136125	0.00060658	0.0026911	0.00129499	0.0015246	0.00129491	0.00207962	0.00159847
NusB	TAEVQAAPR	0.00110635	0.00139363	0.0011149	0.00133985	0.00130805	0.000886707	0.00130154	0.00119122	0.00111982	0.00125194	0.00147797	0.00114254
AlcC	DIAEESSILNPQVR	0.0204208	0.0260617	0.0376915	0.0290905	0.0385895	0.030985	0.0300889	0.0498686	0.0325994	0.0312115	0.020094	0.0352936
AlcC	IAAYQQAHPQR	7.81948e-05	0.000132966	0.000127418	6.47773e-05	6.15382e-05	2.01203e-05	7.8886e-05	5.64748e-05	7.56831e-05	4.77327e-05	4.23763e-05	8.45537e-05
BP2924	VDYQGNAWK	0.0305868	0.0369772	0.0338761	0.040043	0.0324606	0.0334963	0.0404477	0.0372089	0.0355472	0.0285074	0.0413467	0.0299239
BP2924	SPTSPTGFGQLEAFK	0.207451	0.289427	0.264329	0.246526	0.244127	0.203494	0.245982	0.251839	0.251968	0.238495	0.31931	0.233991
